# Supplementary material for: Rapid Evolution of the Fine-scale Recombination Landscape in Wild House Mouse (Mus musculus) Populations
Source: Mol Biol Evol. 2022 Dec 12;40(1):msac267. doi: 10.1093/molbev/msac267 (PMC9825251; doi:10.1093/molbev/msac267)
Supplement: msac267_Supplementary_Data [file msac267_supplementary_data.zip]

Archive with 13 entries (13 files):
- Supp_Fig1.pdf
- Supp_Fig2.pdf
- Supp_Fig3.pdf
- Supp_File_1.docx
- Supp_Table_1.docx
- Supp_Table_2.xlsx
- Supp_Table_3.docx
- Supp_Table_4.docx
- Supp_Table_5.xlsx
- Supp_Table_6.docx
- Supp_Table_7-8.xlsx
- Supp_Table_9.docx
- Supplemental_Text.docx
