# Supplementary material for: Rapid Evolution of the Fine-scale Recombination Landscape in Wild House Mouse (Mus musculus) Populations
Source: Mol Biol Evol. 2022 Dec 12;40(1):msac267. doi: 10.1093/molbev/msac267 (PMC9825251; doi:10.1093/molbev/msac267)
Supplement: msac267_Supplementary_Data [file msac267_supplementary_data.zip › Supp_Table_2.xlsx]

## Sheet: 1Mb
Population1	Population2	Chromosome	SpearmanRho	Pvalue
CastaneusTaiwan	CastaneusIndia	1	0.338053	1.52306e-06
CastaneusTaiwan	CastaneusIndia	2	0.393695	4.56143e-08
CastaneusTaiwan	CastaneusIndia	3	0.277343	0.000437161
CastaneusTaiwan	CastaneusIndia	4	0.358305	5.05135e-06
CastaneusTaiwan	CastaneusIndia	5	0.344513	1.68988e-05
CastaneusTaiwan	CastaneusIndia	6	0.234569	0.00423998
CastaneusTaiwan	CastaneusIndia	7	0.100106	0.234213
CastaneusTaiwan	CastaneusIndia	8	0.303776	0.000516671
CastaneusTaiwan	CastaneusIndia	9	0.099613	0.274986
CastaneusTaiwan	CastaneusIndia	10	0.302743	0.000513851
CastaneusTaiwan	CastaneusIndia	11	0.0511822	0.5804
CastaneusTaiwan	CastaneusIndia	12	0.334699	0.000211813
CastaneusTaiwan	CastaneusIndia	13	0.0366994	0.693177
CastaneusTaiwan	CastaneusIndia	14	0.199943	0.0272404
CastaneusTaiwan	CastaneusIndia	15	0.25173	0.0111044
CastaneusTaiwan	CastaneusIndia	16	0.30099	0.00288356
CastaneusTaiwan	CastaneusIndia	17	0.138942	0.18654
CastaneusTaiwan	CastaneusIndia	18	0.246134	0.0207989
CastaneusTaiwan	CastaneusIndia	19	0.0155465	0.906966
CastaneusTaiwan	CastaneusIndia	X	0.526098	2.41617e-13
DomesticusFrance_1	CastaneusIndia	1	0.279632	8.20264e-05
DomesticusFrance_1	CastaneusIndia	2	0.294143	6.12678e-05
DomesticusFrance_1	CastaneusIndia	3	0.25519	0.00125736
DomesticusFrance_1	CastaneusIndia	4	0.352394	7.39124e-06
DomesticusFrance_1	CastaneusIndia	5	0.449378	8.9883e-09
DomesticusFrance_1	CastaneusIndia	6	0.161172	0.0511525
DomesticusFrance_1	CastaneusIndia	7	0.243372	0.00340124
DomesticusFrance_1	CastaneusIndia	8	0.33338	0.000128132
DomesticusFrance_1	CastaneusIndia	9	0.229571	0.0109698
DomesticusFrance_1	CastaneusIndia	10	0.37579	1.23575e-05
DomesticusFrance_1	CastaneusIndia	11	0.230879	0.0115293
DomesticusFrance_1	CastaneusIndia	12	0.448891	3.4271e-07
DomesticusFrance_1	CastaneusIndia	13	0.323582	0.000351239
DomesticusFrance_1	CastaneusIndia	14	0.157891	0.0824018
DomesticusFrance_1	CastaneusIndia	15	0.172533	0.0844696
DomesticusFrance_1	CastaneusIndia	16	0.0519805	0.614985
DomesticusFrance_1	CastaneusIndia	17	0.170183	0.10483
DomesticusFrance_1	CastaneusIndia	18	0.282801	0.00759173
DomesticusFrance_1	CastaneusIndia	19	0.440152	0.000485855
DomesticusFrance_1	CastaneusIndia	X	0.280622	0.000229209
DomesticusFrance_2	CastaneusIndia	1	0.601325	2.31612e-20
DomesticusFrance_2	CastaneusIndia	2	0.572522	4.59156e-17
DomesticusFrance_2	CastaneusIndia	3	0.549262	9.41661e-14
DomesticusFrance_2	CastaneusIndia	4	0.498506	4.72861e-11
DomesticusFrance_2	CastaneusIndia	5	0.512538	2.35537e-11
DomesticusFrance_2	CastaneusIndia	6	0.339334	2.6163e-05
DomesticusFrance_2	CastaneusIndia	7	0.329357	5.90386e-05
DomesticusFrance_2	CastaneusIndia	8	0.342397	8.13988e-05
DomesticusFrance_2	CastaneusIndia	9	0.248056	0.00587175
DomesticusFrance_2	CastaneusIndia	10	0.369341	1.78414e-05
DomesticusFrance_2	CastaneusIndia	11	0.260184	0.00426723
DomesticusFrance_2	CastaneusIndia	12	0.48848	2.00455e-08
DomesticusFrance_2	CastaneusIndia	13	0.254069	0.00549936
DomesticusFrance_2	CastaneusIndia	14	0.34339	0.000107837
DomesticusFrance_2	CastaneusIndia	15	0.346756	0.000381791
DomesticusFrance_2	CastaneusIndia	16	0.442295	6.42827e-06
DomesticusFrance_2	CastaneusIndia	17	0.485905	9.10874e-07
DomesticusFrance_2	CastaneusIndia	18	0.41323	6.29722e-05
DomesticusFrance_2	CastaneusIndia	19	0.502572	4.98773e-05
DomesticusFrance_2	CastaneusIndia	X	0.531421	1.25111e-13
DomesticusGermany	CastaneusIndia	1	0.505061	6.87483e-14
DomesticusGermany	CastaneusIndia	2	0.380508	1.3714e-07
DomesticusGermany	CastaneusIndia	3	0.393546	3.41451e-07
DomesticusGermany	CastaneusIndia	4	0.439543	1.17632e-08
DomesticusGermany	CastaneusIndia	5	0.340961	2.08927e-05
DomesticusGermany	CastaneusIndia	6	0.237168	0.00382371
DomesticusGermany	CastaneusIndia	7	0.435651	5.38705e-08
DomesticusGermany	CastaneusIndia	8	0.434506	3.32374e-07
DomesticusGermany	CastaneusIndia	9	0.295832	0.000938615
DomesticusGermany	CastaneusIndia	10	0.360271	2.95159e-05
DomesticusGermany	CastaneusIndia	11	0.279818	0.00205585
DomesticusGermany	CastaneusIndia	12	0.51064	3.47183e-09
DomesticusGermany	CastaneusIndia	13	0.280174	0.00212017
DomesticusGermany	CastaneusIndia	14	0.304886	0.000638793
DomesticusGermany	CastaneusIndia	15	0.333244	0.000661024
DomesticusGermany	CastaneusIndia	16	0.420171	2.02705e-05
DomesticusGermany	CastaneusIndia	17	0.0752123	0.47612
DomesticusGermany	CastaneusIndia	18	0.268465	0.0114378
DomesticusGermany	CastaneusIndia	19	0.387551	0.00242438
DomesticusGermany	CastaneusIndia	X	0.489672	1.62752e-11
DomesticusIran	CastaneusIndia	1	0.370627	1.12281e-07
DomesticusIran	CastaneusIndia	2	0.47429	1.74744e-11
DomesticusIran	CastaneusIndia	3	0.540964	2.59116e-13
DomesticusIran	CastaneusIndia	4	0.592111	6.08132e-16
DomesticusIran	CastaneusIndia	5	0.486646	3.12096e-10
DomesticusIran	CastaneusIndia	6	0.303357	0.000187702
DomesticusIran	CastaneusIndia	7	0.442899	3.0414e-08
DomesticusIran	CastaneusIndia	8	0.506966	1.1872e-09
DomesticusIran	CastaneusIndia	9	0.508157	2.30215e-09
DomesticusIran	CastaneusIndia	10	0.486644	5.73813e-09
DomesticusIran	CastaneusIndia	11	0.191796	0.0366534
DomesticusIran	CastaneusIndia	12	0.463872	1.22066e-07
DomesticusIran	CastaneusIndia	13	0.513211	2.80963e-09
DomesticusIran	CastaneusIndia	14	0.391047	8.45009e-06
DomesticusIran	CastaneusIndia	15	0.381037	8.45649e-05
DomesticusIran	CastaneusIndia	16	0.332284	0.00094109
DomesticusIran	CastaneusIndia	17	0.605444	1.62334e-10
DomesticusIran	CastaneusIndia	18	0.569705	6.9209e-09
DomesticusIran	CastaneusIndia	19	0.435476	0.000566513
DomesticusIran	CastaneusIndia	X	0.507124	2.30419e-12
MusculusAfghanistan	CastaneusIndia	1	0.385934	2.97358e-08
MusculusAfghanistan	CastaneusIndia	2	0.342169	2.58395e-06
MusculusAfghanistan	CastaneusIndia	3	0.475775	3.02942e-10
MusculusAfghanistan	CastaneusIndia	4	0.365133	3.22336e-06
MusculusAfghanistan	CastaneusIndia	5	0.25672	0.00157541
MusculusAfghanistan	CastaneusIndia	6	0.166979	0.0432338
MusculusAfghanistan	CastaneusIndia	7	0.351481	1.67466e-05
MusculusAfghanistan	CastaneusIndia	8	0.320403	0.000240317
MusculusAfghanistan	CastaneusIndia	9	0.249616	0.00555851
MusculusAfghanistan	CastaneusIndia	10	0.34581	6.38577e-05
MusculusAfghanistan	CastaneusIndia	11	0.136348	0.139248
MusculusAfghanistan	CastaneusIndia	12	0.36217	5.57803e-05
MusculusAfghanistan	CastaneusIndia	13	0.216395	0.0185934
MusculusAfghanistan	CastaneusIndia	14	0.474848	3.27601e-08
MusculusAfghanistan	CastaneusIndia	15	0.308585	0.0016916
MusculusAfghanistan	CastaneusIndia	16	0.317472	0.00162277
MusculusAfghanistan	CastaneusIndia	17	0.343387	0.000804813
MusculusAfghanistan	CastaneusIndia	18	0.431158	2.745e-05
MusculusAfghanistan	CastaneusIndia	19	0.161894	0.220567
MusculusAfghanistan	CastaneusIndia	X	0.108845	0.16019
MusculusCzech	CastaneusIndia	1	0.313021	9.32456e-06
MusculusCzech	CastaneusIndia	2	0.380399	1.38366e-07
MusculusCzech	CastaneusIndia	3	0.442467	6.54854e-09
MusculusCzech	CastaneusIndia	4	0.512589	1.07598e-11
MusculusCzech	CastaneusIndia	5	0.367277	4.07531e-06
MusculusCzech	CastaneusIndia	6	0.280516	0.000578706
MusculusCzech	CastaneusIndia	7	0.344348	2.54027e-05
MusculusCzech	CastaneusIndia	8	0.270488	0.00210047
MusculusCzech	CastaneusIndia	9	0.214939	0.0174307
MusculusCzech	CastaneusIndia	10	0.213045	0.0157582
MusculusCzech	CastaneusIndia	11	0.238492	0.00900197
MusculusCzech	CastaneusIndia	12	0.405863	5.12271e-06
MusculusCzech	CastaneusIndia	13	0.286821	0.00163863
MusculusCzech	CastaneusIndia	14	0.186256	0.0399662
MusculusCzech	CastaneusIndia	15	0.39491	4.37376e-05
MusculusCzech	CastaneusIndia	16	0.290138	0.00413757
MusculusCzech	CastaneusIndia	17	-0.0747962	0.47857
MusculusCzech	CastaneusIndia	18	0.192086	0.07299
MusculusCzech	CastaneusIndia	19	0.209643	0.111023
MusculusCzech	CastaneusIndia	X	0.31219	3.79412e-05
MusculusKazakhstan	CastaneusIndia	1	0.261012	0.000246086
MusculusKazakhstan	CastaneusIndia	2	0.312742	1.91687e-05
MusculusKazakhstan	CastaneusIndia	3	0.23548	0.00298928
MusculusKazakhstan	CastaneusIndia	4	0.295981	0.000193805
MusculusKazakhstan	CastaneusIndia	5	0.368326	3.80677e-06
MusculusKazakhstan	CastaneusIndia	6	0.239783	0.00344245
MusculusKazakhstan	CastaneusIndia	7	0.0780065	0.354422
MusculusKazakhstan	CastaneusIndia	8	0.114191	0.201134
MusculusKazakhstan	CastaneusIndia	9	0.0208016	0.820097
MusculusKazakhstan	CastaneusIndia	10	0.260295	0.00300394
MusculusKazakhstan	CastaneusIndia	11	0.0906281	0.326978
MusculusKazakhstan	CastaneusIndia	12	0.190546	0.0387533
MusculusKazakhstan	CastaneusIndia	13	0.0858487	0.355311
MusculusKazakhstan	CastaneusIndia	14	0.324356	0.000267597
MusculusKazakhstan	CastaneusIndia	15	0.404927	2.66699e-05
MusculusKazakhstan	CastaneusIndia	16	0.424769	1.60713e-05
MusculusKazakhstan	CastaneusIndia	17	-0.071128	0.500462
MusculusKazakhstan	CastaneusIndia	18	0.28111	0.00797635
MusculusKazakhstan	CastaneusIndia	19	-0.0799532	0.547202
MusculusKazakhstan	CastaneusIndia	X	0.438991	2.64156e-09
DomesticusFrance_1	CastaneusTaiwan	1	0.229976	0.00129356
DomesticusFrance_1	CastaneusTaiwan	2	0.276704	0.00016978
DomesticusFrance_1	CastaneusTaiwan	3	0.0483258	0.547818
DomesticusFrance_1	CastaneusTaiwan	4	0.115592	0.153419
DomesticusFrance_1	CastaneusTaiwan	5	0.153441	0.0617215
DomesticusFrance_1	CastaneusTaiwan	6	0.258151	0.00159468
DomesticusFrance_1	CastaneusTaiwan	7	0.251285	0.00246764
DomesticusFrance_1	CastaneusTaiwan	8	0.22745	0.0101204
DomesticusFrance_1	CastaneusTaiwan	9	0.090843	0.319676
DomesticusFrance_1	CastaneusTaiwan	10	0.0867916	0.329986
DomesticusFrance_1	CastaneusTaiwan	11	0.00578977	0.95017
DomesticusFrance_1	CastaneusTaiwan	12	0.30606	0.000750235
DomesticusFrance_1	CastaneusTaiwan	13	0.125408	0.176016
DomesticusFrance_1	CastaneusTaiwan	14	0.0490878	0.591313
DomesticusFrance_1	CastaneusTaiwan	15	0.111404	0.267381
DomesticusFrance_1	CastaneusTaiwan	16	0.143028	0.164474
DomesticusFrance_1	CastaneusTaiwan	17	0.163587	0.119202
DomesticusFrance_1	CastaneusTaiwan	18	0.199782	0.062016
DomesticusFrance_1	CastaneusTaiwan	19	0.169375	0.199687
DomesticusFrance_1	CastaneusTaiwan	X	0.121803	0.11576
DomesticusFrance_2	CastaneusTaiwan	1	0.329214	2.94157e-06
DomesticusFrance_2	CastaneusTaiwan	2	0.336064	3.98398e-06
DomesticusFrance_2	CastaneusTaiwan	3	0.231197	0.00357608
DomesticusFrance_2	CastaneusTaiwan	4	0.276917	0.000507644
DomesticusFrance_2	CastaneusTaiwan	5	0.282256	0.000487464
DomesticusFrance_2	CastaneusTaiwan	6	0.417124	1.47406e-07
DomesticusFrance_2	CastaneusTaiwan	7	0.381418	2.6017e-06
DomesticusFrance_2	CastaneusTaiwan	8	0.412724	1.4219e-06
DomesticusFrance_2	CastaneusTaiwan	9	0.257936	0.00412585
DomesticusFrance_2	CastaneusTaiwan	10	0.0522741	0.557867
DomesticusFrance_2	CastaneusTaiwan	11	0.15819	0.0857478
DomesticusFrance_2	CastaneusTaiwan	12	0.480978	3.52982e-08
DomesticusFrance_2	CastaneusTaiwan	13	0.304767	0.000792005
DomesticusFrance_2	CastaneusTaiwan	14	0.271928	0.00244612
DomesticusFrance_2	CastaneusTaiwan	15	0.104624	0.297767
DomesticusFrance_2	CastaneusTaiwan	16	0.405711	4.11586e-05
DomesticusFrance_2	CastaneusTaiwan	17	0.536967	3.42885e-08
DomesticusFrance_2	CastaneusTaiwan	18	0.329594	0.00171404
DomesticusFrance_2	CastaneusTaiwan	19	0.0814728	0.539588
DomesticusFrance_2	CastaneusTaiwan	X	0.268264	0.000438421
DomesticusGermany	CastaneusTaiwan	1	0.338712	1.44889e-06
DomesticusGermany	CastaneusTaiwan	2	0.195259	0.00862025
DomesticusGermany	CastaneusTaiwan	3	0.220083	0.00561181
DomesticusGermany	CastaneusTaiwan	4	0.265558	0.000872815
DomesticusGermany	CastaneusTaiwan	5	0.0334518	0.685473
DomesticusGermany	CastaneusTaiwan	6	0.348665	1.50567e-05
DomesticusGermany	CastaneusTaiwan	7	0.180727	0.0307706
DomesticusGermany	CastaneusTaiwan	8	0.312371	0.00034978
DomesticusGermany	CastaneusTaiwan	9	0.103453	0.256813
DomesticusGermany	CastaneusTaiwan	10	-0.0127495	0.886421
DomesticusGermany	CastaneusTaiwan	11	0.00839624	0.927789
DomesticusGermany	CastaneusTaiwan	12	0.413656	3.22546e-06
DomesticusGermany	CastaneusTaiwan	13	0.184147	0.0459163
DomesticusGermany	CastaneusTaiwan	14	-0.0116813	0.898386
DomesticusGermany	CastaneusTaiwan	15	0.192999	0.0531502
DomesticusGermany	CastaneusTaiwan	16	0.413795	2.78116e-05
DomesticusGermany	CastaneusTaiwan	17	0.239231	0.0216357
DomesticusGermany	CastaneusTaiwan	18	0.0927759	0.389939
DomesticusGermany	CastaneusTaiwan	19	-0.0470485	0.723451
DomesticusGermany	CastaneusTaiwan	X	0.211287	0.00597319
DomesticusIran	CastaneusTaiwan	1	0.215996	0.00255365
DomesticusIran	CastaneusTaiwan	2	0.188452	0.0112936
DomesticusIran	CastaneusTaiwan	3	0.237725	0.00271776
DomesticusIran	CastaneusTaiwan	4	0.385456	7.9529e-07
DomesticusIran	CastaneusTaiwan	5	0.134043	0.103146
DomesticusIran	CastaneusTaiwan	6	0.381556	1.85806e-06
DomesticusIran	CastaneusTaiwan	7	0.198287	0.0175975
DomesticusIran	CastaneusTaiwan	8	0.250469	0.00450926
DomesticusIran	CastaneusTaiwan	9	0.180962	0.0460736
DomesticusIran	CastaneusTaiwan	10	0.0190384	0.831092
DomesticusIran	CastaneusTaiwan	11	0.000227888	0.998037
DomesticusIran	CastaneusTaiwan	12	0.309756	0.000641711
DomesticusIran	CastaneusTaiwan	13	0.12169	0.189283
DomesticusIran	CastaneusTaiwan	14	0.125097	0.169778
DomesticusIran	CastaneusTaiwan	15	0.156843	0.117267
DomesticusIran	CastaneusTaiwan	16	0.515817	7.51414e-08
DomesticusIran	CastaneusTaiwan	17	0.115439	0.273176
DomesticusIran	CastaneusTaiwan	18	0.153904	0.152243
DomesticusIran	CastaneusTaiwan	19	0.0808884	0.542511
DomesticusIran	CastaneusTaiwan	X	0.370015	7.95462e-07
MusculusAfghanistan	CastaneusTaiwan	1	0.234192	0.00104517
MusculusAfghanistan	CastaneusTaiwan	2	0.0352151	0.638845
MusculusAfghanistan	CastaneusTaiwan	3	0.237288	0.00276882
MusculusAfghanistan	CastaneusTaiwan	4	0.286215	0.000320081
MusculusAfghanistan	CastaneusTaiwan	5	0.0781172	0.34366
MusculusAfghanistan	CastaneusTaiwan	6	0.0519347	0.532154
MusculusAfghanistan	CastaneusTaiwan	7	0.19065	0.0225608
MusculusAfghanistan	CastaneusTaiwan	8	0.00306407	0.972726
MusculusAfghanistan	CastaneusTaiwan	9	0.133669	0.142154
MusculusAfghanistan	CastaneusTaiwan	10	0.152674	0.0853488
MusculusAfghanistan	CastaneusTaiwan	11	0.0422803	0.647988
MusculusAfghanistan	CastaneusTaiwan	12	0.0919987	0.32177
MusculusAfghanistan	CastaneusTaiwan	13	0.0310314	0.738697
MusculusAfghanistan	CastaneusTaiwan	14	0.129195	0.156114
MusculusAfghanistan	CastaneusTaiwan	15	-0.0666511	0.507821
MusculusAfghanistan	CastaneusTaiwan	16	0.0401519	0.697713
MusculusAfghanistan	CastaneusTaiwan	17	0.203659	0.0515134
MusculusAfghanistan	CastaneusTaiwan	18	-0.00265929	0.980382
MusculusAfghanistan	CastaneusTaiwan	19	0.190298	0.148834
MusculusAfghanistan	CastaneusTaiwan	X	0.148696	0.0544001
MusculusCzech	CastaneusTaiwan	1	0.238564	0.000834532
MusculusCzech	CastaneusTaiwan	2	0.247964	0.000790252
MusculusCzech	CastaneusTaiwan	3	0.22289	0.00501813
MusculusCzech	CastaneusTaiwan	4	0.242869	0.00240576
MusculusCzech	CastaneusTaiwan	5	0.177174	0.0306489
MusculusCzech	CastaneusTaiwan	6	0.370112	3.95007e-06
MusculusCzech	CastaneusTaiwan	7	0.322212	8.69222e-05
MusculusCzech	CastaneusTaiwan	8	0.165225	0.0634014
MusculusCzech	CastaneusTaiwan	9	0.0883118	0.333401
MusculusCzech	CastaneusTaiwan	10	0.140954	0.112512
MusculusCzech	CastaneusTaiwan	11	0.113168	0.220416
MusculusCzech	CastaneusTaiwan	12	0.190728	0.0385635
MusculusCzech	CastaneusTaiwan	13	0.217352	0.0180668
MusculusCzech	CastaneusTaiwan	14	0.184716	0.0416685
MusculusCzech	CastaneusTaiwan	15	0.228515	0.0215355
MusculusCzech	CastaneusTaiwan	16	0.234658	0.0213755
MusculusCzech	CastaneusTaiwan	17	0.33471	0.00110968
MusculusCzech	CastaneusTaiwan	18	0.110422	0.305751
MusculusCzech	CastaneusTaiwan	19	-0.00771479	0.953756
MusculusCzech	CastaneusTaiwan	X	0.194778	0.011405
MusculusKazakhstan	CastaneusTaiwan	1	0.268176	0.00016277
MusculusKazakhstan	CastaneusTaiwan	2	0.217828	0.00330911
MusculusKazakhstan	CastaneusTaiwan	3	0.239399	0.00253
MusculusKazakhstan	CastaneusTaiwan	4	0.230656	0.00400257
MusculusKazakhstan	CastaneusTaiwan	5	0.267549	0.000971333
MusculusKazakhstan	CastaneusTaiwan	6	0.469709	1.95146e-09
MusculusKazakhstan	CastaneusTaiwan	7	0.424247	1.28969e-07
MusculusKazakhstan	CastaneusTaiwan	8	0.167088	0.0604365
MusculusKazakhstan	CastaneusTaiwan	9	0.315051	0.000408581
MusculusKazakhstan	CastaneusTaiwan	10	0.126019	0.156363
MusculusKazakhstan	CastaneusTaiwan	11	0.209586	0.0221582
MusculusKazakhstan	CastaneusTaiwan	12	0.365413	4.72613e-05
MusculusKazakhstan	CastaneusTaiwan	13	0.33093	0.000251973
MusculusKazakhstan	CastaneusTaiwan	14	0.218402	0.01566
MusculusKazakhstan	CastaneusTaiwan	15	0.380047	8.85401e-05
MusculusKazakhstan	CastaneusTaiwan	16	0.441413	6.73978e-06
MusculusKazakhstan	CastaneusTaiwan	17	0.411895	4.51571e-05
MusculusKazakhstan	CastaneusTaiwan	18	0.159787	0.136996
MusculusKazakhstan	CastaneusTaiwan	19	0.163822	0.215044
MusculusKazakhstan	CastaneusTaiwan	X	0.395989	1.07778e-07
DomesticusGermany	DomesticusFrance_1	1	0.118031	0.10209
DomesticusGermany	DomesticusFrance_1	2	0.164845	0.0270106
DomesticusGermany	DomesticusFrance_1	3	0.172911	0.0303422
DomesticusGermany	DomesticusFrance_1	4	0.249155	0.001833
DomesticusGermany	DomesticusFrance_1	5	0.211754	0.00952849
DomesticusGermany	DomesticusFrance_1	6	0.335768	3.21655e-05
DomesticusGermany	DomesticusFrance_1	7	0.259349	0.00176098
DomesticusGermany	DomesticusFrance_1	8	0.193171	0.0295596
DomesticusGermany	DomesticusFrance_1	9	0.0977758	0.28398
DomesticusGermany	DomesticusFrance_1	10	0.301748	0.00053729
DomesticusGermany	DomesticusFrance_1	11	0.24604	0.0069915
DomesticusGermany	DomesticusFrance_1	12	0.391496	1.1665e-05
DomesticusGermany	DomesticusFrance_1	13	0.296199	0.00112716
DomesticusGermany	DomesticusFrance_1	14	0.241487	0.00737034
DomesticusGermany	DomesticusFrance_1	15	0.142236	0.155931
DomesticusGermany	DomesticusFrance_1	16	0.161028	0.117038
DomesticusGermany	DomesticusFrance_1	17	0.361759	0.000395262
DomesticusGermany	DomesticusFrance_1	18	0.0721179	0.50431
DomesticusGermany	DomesticusFrance_1	19	0.126008	0.341617
DomesticusGermany	DomesticusFrance_1	X	0.474507	8.152e-11
DomesticusIran	DomesticusFrance_1	1	0.108373	0.133562
DomesticusIran	DomesticusFrance_1	2	0.251129	0.000672781
DomesticusIran	DomesticusFrance_1	3	0.202436	0.0110024
DomesticusIran	DomesticusFrance_1	4	0.314144	7.2604e-05
DomesticusIran	DomesticusFrance_1	5	0.370611	3.27838e-06
DomesticusIran	DomesticusFrance_1	6	0.290221	0.000362791
DomesticusIran	DomesticusFrance_1	7	0.27933	0.000728832
DomesticusIran	DomesticusFrance_1	8	0.342479	8.10583e-05
DomesticusIran	DomesticusFrance_1	9	0.0684586	0.45371
DomesticusIran	DomesticusFrance_1	10	0.22176	0.0118789
DomesticusIran	DomesticusFrance_1	11	0.27746	0.00225056
DomesticusIran	DomesticusFrance_1	12	0.367553	4.23237e-05
DomesticusIran	DomesticusFrance_1	13	0.330214	0.000260355
DomesticusIran	DomesticusFrance_1	14	0.263091	0.00341385
DomesticusIran	DomesticusFrance_1	15	-0.036226	0.719107
DomesticusIran	DomesticusFrance_1	16	0.0456321	0.658869
DomesticusIran	DomesticusFrance_1	17	0.263844	0.011044
DomesticusIran	DomesticusFrance_1	18	0.247596	0.02003
DomesticusIran	DomesticusFrance_1	19	0.268907	0.0394538
DomesticusIran	DomesticusFrance_1	X	0.382408	3.13155e-07
MusculusAfghanistan	DomesticusFrance_1	1	0.109366	0.130017
MusculusAfghanistan	DomesticusFrance_1	2	0.0802988	0.283924
MusculusAfghanistan	DomesticusFrance_1	3	0.187867	0.0184642
MusculusAfghanistan	DomesticusFrance_1	4	0.253736	0.00149707
MusculusAfghanistan	DomesticusFrance_1	5	0.175908	0.0318803
MusculusAfghanistan	DomesticusFrance_1	6	0.130046	0.116429
MusculusAfghanistan	DomesticusFrance_1	7	0.366427	6.76561e-06
MusculusAfghanistan	DomesticusFrance_1	8	0.0982904	0.271598
MusculusAfghanistan	DomesticusFrance_1	9	0.126683	0.164387
MusculusAfghanistan	DomesticusFrance_1	10	0.260569	0.00297239
MusculusAfghanistan	DomesticusFrance_1	11	0.114884	0.213451
MusculusAfghanistan	DomesticusFrance_1	12	0.149029	0.107257
MusculusAfghanistan	DomesticusFrance_1	13	0.207812	0.0239393
MusculusAfghanistan	DomesticusFrance_1	14	0.122083	0.180379
MusculusAfghanistan	DomesticusFrance_1	15	0.132417	0.186825
MusculusAfghanistan	DomesticusFrance_1	16	-0.0502984	0.626489
MusculusAfghanistan	DomesticusFrance_1	17	0.337053	0.00101842
MusculusAfghanistan	DomesticusFrance_1	18	0.257511	0.0154299
MusculusAfghanistan	DomesticusFrance_1	19	0.256692	0.0497018
MusculusAfghanistan	DomesticusFrance_1	X	0.350752	3.14245e-06
MusculusCzech	DomesticusFrance_1	1	0.0830868	0.250651
MusculusCzech	DomesticusFrance_1	2	0.227853	0.00209632
MusculusCzech	DomesticusFrance_1	3	0.152981	0.0557732
MusculusCzech	DomesticusFrance_1	4	0.232818	0.00366435
MusculusCzech	DomesticusFrance_1	5	0.152937	0.0625921
MusculusCzech	DomesticusFrance_1	6	0.104088	0.209609
MusculusCzech	DomesticusFrance_1	7	0.212314	0.0109054
MusculusCzech	DomesticusFrance_1	8	0.0432837	0.628964
MusculusCzech	DomesticusFrance_1	9	-0.0255732	0.779782
MusculusCzech	DomesticusFrance_1	10	-0.147747	0.0960504
MusculusCzech	DomesticusFrance_1	11	0.0528557	0.568067
MusculusCzech	DomesticusFrance_1	12	0.274477	0.00263118
MusculusCzech	DomesticusFrance_1	13	0.217636	0.0179125
MusculusCzech	DomesticusFrance_1	14	0.0363458	0.691035
MusculusCzech	DomesticusFrance_1	15	-0.0429121	0.670043
MusculusCzech	DomesticusFrance_1	16	-0.0431498	0.67636
MusculusCzech	DomesticusFrance_1	17	0.0960344	0.362484
MusculusCzech	DomesticusFrance_1	18	0.0451375	0.67625
MusculusCzech	DomesticusFrance_1	19	0.208007	0.113903
MusculusCzech	DomesticusFrance_1	X	0.350072	3.29344e-06
MusculusKazakhstan	DomesticusFrance_1	1	0.0938668	0.194137
MusculusKazakhstan	DomesticusFrance_1	2	0.126574	0.0904264
MusculusKazakhstan	DomesticusFrance_1	3	0.254231	0.0013135
MusculusKazakhstan	DomesticusFrance_1	4	0.227305	0.00458252
MusculusKazakhstan	DomesticusFrance_1	5	0.200791	0.0140734
MusculusKazakhstan	DomesticusFrance_1	6	0.245502	0.00272511
MusculusKazakhstan	DomesticusFrance_1	7	0.175987	0.0355129
MusculusKazakhstan	DomesticusFrance_1	8	0.0937148	0.294648
MusculusKazakhstan	DomesticusFrance_1	9	0.0318649	0.727521
MusculusKazakhstan	DomesticusFrance_1	10	0.0875183	0.325937
MusculusKazakhstan	DomesticusFrance_1	11	0.182908	0.0464738
MusculusKazakhstan	DomesticusFrance_1	12	0.299179	0.000998168
MusculusKazakhstan	DomesticusFrance_1	13	0.240498	0.00870851
MusculusKazakhstan	DomesticusFrance_1	14	0.0282829	0.757138
MusculusKazakhstan	DomesticusFrance_1	15	0.248165	0.0123402
MusculusKazakhstan	DomesticusFrance_1	16	0.0774688	0.453121
MusculusKazakhstan	DomesticusFrance_1	17	0.240217	0.021085
MusculusKazakhstan	DomesticusFrance_1	18	0.0486774	0.652442
MusculusKazakhstan	DomesticusFrance_1	19	-0.186207	0.157931
MusculusKazakhstan	DomesticusFrance_1	X	0.444746	1.54417e-09
DomesticusFrance_1	DomesticusFrance_2	1	0.278217	8.94214e-05
DomesticusFrance_1	DomesticusFrance_2	2	0.393913	4.4773e-08
DomesticusFrance_1	DomesticusFrance_2	3	0.202851	0.0108357
DomesticusFrance_1	DomesticusFrance_2	4	0.352923	7.14591e-06
DomesticusFrance_1	DomesticusFrance_2	5	0.357344	7.68302e-06
DomesticusFrance_1	DomesticusFrance_2	6	0.295318	0.000281993
DomesticusFrance_1	DomesticusFrance_2	7	0.393246	1.18299e-06
DomesticusFrance_1	DomesticusFrance_2	8	0.36893	1.97157e-05
DomesticusFrance_1	DomesticusFrance_2	9	0.235731	0.00895234
DomesticusFrance_1	DomesticusFrance_2	10	0.154579	0.0814745
DomesticusFrance_1	DomesticusFrance_2	11	0.237666	0.00925028
DomesticusFrance_1	DomesticusFrance_2	12	0.452339	2.71419e-07
DomesticusFrance_1	DomesticusFrance_2	13	0.302758	0.000861142
DomesticusFrance_1	DomesticusFrance_2	14	0.266237	0.00303564
DomesticusFrance_1	DomesticusFrance_2	15	0.291019	0.00315225
DomesticusFrance_1	DomesticusFrance_2	16	-0.0293543	0.776482
DomesticusFrance_1	DomesticusFrance_2	17	0.401014	7.45093e-05
DomesticusFrance_1	DomesticusFrance_2	18	0.155437	0.148155
DomesticusFrance_1	DomesticusFrance_2	19	0.20526	0.118865
DomesticusFrance_1	DomesticusFrance_2	X	0.225996	0.0032235
DomesticusGermany	DomesticusFrance_2	1	0.383064	3.83458e-08
DomesticusGermany	DomesticusFrance_2	2	0.362631	5.65499e-07
DomesticusGermany	DomesticusFrance_2	3	0.375405	1.2686e-06
DomesticusGermany	DomesticusFrance_2	4	0.386661	7.29719e-07
DomesticusGermany	DomesticusFrance_2	5	0.275962	0.000657831
DomesticusGermany	DomesticusFrance_2	6	0.449006	1.16945e-08
DomesticusGermany	DomesticusFrance_2	7	0.372952	4.48942e-06
DomesticusGermany	DomesticusFrance_2	8	0.285796	0.00112545
DomesticusGermany	DomesticusFrance_2	9	0.220233	0.0147887
DomesticusGermany	DomesticusFrance_2	10	0.184118	0.0374848
DomesticusGermany	DomesticusFrance_2	11	0.15344	0.0957049
DomesticusGermany	DomesticusFrance_2	12	0.54475	1.80513e-10
DomesticusGermany	DomesticusFrance_2	13	0.335744	0.000201783
DomesticusGermany	DomesticusFrance_2	14	0.177651	0.0502743
DomesticusGermany	DomesticusFrance_2	15	0.325183	0.000906526
DomesticusGermany	DomesticusFrance_2	16	0.329164	0.00105792
DomesticusGermany	DomesticusFrance_2	17	0.376663	0.000215009
DomesticusGermany	DomesticusFrance_2	18	0.168627	0.116295
DomesticusGermany	DomesticusFrance_2	19	0.459439	0.00025179
DomesticusGermany	DomesticusFrance_2	X	0.463573	2.48253e-10
DomesticusIran	DomesticusFrance_2	1	0.243038	0.000660042
DomesticusIran	DomesticusFrance_2	2	0.440859	5.87532e-10
DomesticusIran	DomesticusFrance_2	3	0.372556	1.54806e-06
DomesticusIran	DomesticusFrance_2	4	0.397117	3.41071e-07
DomesticusIran	DomesticusFrance_2	5	0.277442	0.000613448
DomesticusIran	DomesticusFrance_2	6	0.348934	1.48156e-05
DomesticusIran	DomesticusFrance_2	7	0.380828	2.70403e-06
DomesticusIran	DomesticusFrance_2	8	0.445819	1.49951e-07
DomesticusIran	DomesticusFrance_2	9	0.339953	0.000127625
DomesticusIran	DomesticusFrance_2	10	0.270063	0.00204971
DomesticusIran	DomesticusFrance_2	11	0.291362	0.00130499
DomesticusIran	DomesticusFrance_2	12	0.359847	6.2742e-05
DomesticusIran	DomesticusFrance_2	13	0.321274	0.000389196
DomesticusIran	DomesticusFrance_2	14	0.196526	0.03004
DomesticusIran	DomesticusFrance_2	15	0.278381	0.00482011
DomesticusIran	DomesticusFrance_2	16	0.397979	5.93225e-05
DomesticusIran	DomesticusFrance_2	17	0.440501	1.1116e-05
DomesticusIran	DomesticusFrance_2	18	0.42399	3.84736e-05
DomesticusIran	DomesticusFrance_2	19	0.323144	0.0125467
DomesticusIran	DomesticusFrance_2	X	0.489408	1.67482e-11
MusculusAfghanistan	DomesticusFrance_2	1	0.139793	0.0525037
MusculusAfghanistan	DomesticusFrance_2	2	0.191539	0.0100022
MusculusAfghanistan	DomesticusFrance_2	3	0.303301	0.000112765
MusculusAfghanistan	DomesticusFrance_2	4	0.261378	0.00105923
MusculusAfghanistan	DomesticusFrance_2	5	0.170909	0.0371605
MusculusAfghanistan	DomesticusFrance_2	6	0.21492	0.00894502
MusculusAfghanistan	DomesticusFrance_2	7	0.147112	0.0795484
MusculusAfghanistan	DomesticusFrance_2	8	-0.0569753	0.524615
MusculusAfghanistan	DomesticusFrance_2	9	-0.02556	0.779893
MusculusAfghanistan	DomesticusFrance_2	10	0.0332586	0.709379
MusculusAfghanistan	DomesticusFrance_2	11	0.0574348	0.534969
MusculusAfghanistan	DomesticusFrance_2	12	0.0672671	0.46922
MusculusAfghanistan	DomesticusFrance_2	13	0.0832849	0.369914
MusculusAfghanistan	DomesticusFrance_2	14	0.222777	0.0136479
MusculusAfghanistan	DomesticusFrance_2	15	0.24014	0.01557
MusculusAfghanistan	DomesticusFrance_2	16	0.237873	0.0196091
MusculusAfghanistan	DomesticusFrance_2	17	0.246058	0.0180636
MusculusAfghanistan	DomesticusFrance_2	18	0.0505442	0.640023
MusculusAfghanistan	DomesticusFrance_2	19	0.180538	0.171206
MusculusAfghanistan	DomesticusFrance_2	X	0.156433	0.042873
MusculusCzech	DomesticusFrance_2	1	0.287318	5.09181e-05
MusculusCzech	DomesticusFrance_2	2	0.43924	6.90024e-10
MusculusCzech	DomesticusFrance_2	3	0.367765	2.15429e-06
MusculusCzech	DomesticusFrance_2	4	0.323029	4.38648e-05
MusculusCzech	DomesticusFrance_2	5	0.343	1.85029e-05
MusculusCzech	DomesticusFrance_2	6	0.444801	1.65839e-08
MusculusCzech	DomesticusFrance_2	7	0.206089	0.013534
MusculusCzech	DomesticusFrance_2	8	0.327914	0.000167569
MusculusCzech	DomesticusFrance_2	9	0.121548	0.182311
MusculusCzech	DomesticusFrance_2	10	0.0669864	0.452488
MusculusCzech	DomesticusFrance_2	11	0.0588093	0.525225
MusculusCzech	DomesticusFrance_2	12	0.357985	6.89023e-05
MusculusCzech	DomesticusFrance_2	13	0.237248	0.00968771
MusculusCzech	DomesticusFrance_2	14	0.219869	0.0149583
MusculusCzech	DomesticusFrance_2	15	0.180582	0.0707422
MusculusCzech	DomesticusFrance_2	16	0.320591	0.00145009
MusculusCzech	DomesticusFrance_2	17	0.197818	0.0587337
MusculusCzech	DomesticusFrance_2	18	0.250608	0.0185224
MusculusCzech	DomesticusFrance_2	19	0.206604	0.116416
MusculusCzech	DomesticusFrance_2	X	0.23286	0.00238517
MusculusKazakhstan	DomesticusFrance_2	1	0.180511	0.0120009
MusculusKazakhstan	DomesticusFrance_2	2	0.258401	0.000461202
MusculusKazakhstan	DomesticusFrance_2	3	0.17746	0.0261835
MusculusKazakhstan	DomesticusFrance_2	4	0.364995	3.25309e-06
MusculusKazakhstan	DomesticusFrance_2	5	0.34173	1.99589e-05
MusculusKazakhstan	DomesticusFrance_2	6	0.366372	5.02323e-06
MusculusKazakhstan	DomesticusFrance_2	7	0.387316	1.76303e-06
MusculusKazakhstan	DomesticusFrance_2	8	0.189381	0.0329702
MusculusKazakhstan	DomesticusFrance_2	9	0.080738	0.376673
MusculusKazakhstan	DomesticusFrance_2	10	0.137921	0.120537
MusculusKazakhstan	DomesticusFrance_2	11	0.237986	0.00915324
MusculusKazakhstan	DomesticusFrance_2	12	0.399874	7.25281e-06
MusculusKazakhstan	DomesticusFrance_2	13	0.361184	5.86425e-05
MusculusKazakhstan	DomesticusFrance_2	14	0.225685	0.0124388
MusculusKazakhstan	DomesticusFrance_2	15	0.201025	0.0438254
MusculusKazakhstan	DomesticusFrance_2	16	0.411612	3.09488e-05
MusculusKazakhstan	DomesticusFrance_2	17	0.388145	0.000131796
MusculusKazakhstan	DomesticusFrance_2	18	0.149343	0.164914
MusculusKazakhstan	DomesticusFrance_2	19	0.0160725	0.903833
MusculusKazakhstan	DomesticusFrance_2	X	0.3922	1.45835e-07
DomesticusIran	DomesticusGermany	1	0.328859	3.01921e-06
DomesticusIran	DomesticusGermany	2	0.23282	0.00165984
DomesticusIran	DomesticusGermany	3	0.334956	1.80304e-05
DomesticusIran	DomesticusGermany	4	0.336829	1.94267e-05
DomesticusIran	DomesticusGermany	5	0.205409	0.0119683
DomesticusIran	DomesticusGermany	6	0.320059	7.75497e-05
DomesticusIran	DomesticusGermany	7	0.279252	0.000731441
DomesticusIran	DomesticusGermany	8	0.256503	0.00360358
DomesticusIran	DomesticusGermany	9	0.208257	0.0213411
DomesticusIran	DomesticusGermany	10	0.308065	0.000403769
DomesticusIran	DomesticusGermany	11	0.234368	0.0103025
DomesticusIran	DomesticusGermany	12	0.281219	0.00203689
DomesticusIran	DomesticusGermany	13	0.268415	0.00329466
DomesticusIran	DomesticusGermany	14	0.352913	6.69149e-05
DomesticusIran	DomesticusGermany	15	0.216622	0.0295679
DomesticusIran	DomesticusGermany	16	0.265233	0.0090105
DomesticusIran	DomesticusGermany	17	0.231987	0.0260701
DomesticusIran	DomesticusGermany	18	0.370117	0.000386277
DomesticusIran	DomesticusGermany	19	0.158679	0.229991
DomesticusIran	DomesticusGermany	X	0.59187	2.94387e-17
MusculusAfghanistan	DomesticusGermany	1	0.32104	5.31038e-06
MusculusAfghanistan	DomesticusGermany	2	0.265842	0.000309861
MusculusAfghanistan	DomesticusGermany	3	0.307714	8.84054e-05
MusculusAfghanistan	DomesticusGermany	4	0.260836	0.00108591
MusculusAfghanistan	DomesticusGermany	5	0.125384	0.127601
MusculusAfghanistan	DomesticusGermany	6	0.153352	0.0636809
MusculusAfghanistan	DomesticusGermany	7	0.0729546	0.38654
MusculusAfghanistan	DomesticusGermany	8	0.131327	0.141093
MusculusAfghanistan	DomesticusGermany	9	0.11219	0.218582
MusculusAfghanistan	DomesticusGermany	10	0.123403	0.165209
MusculusAfghanistan	DomesticusGermany	11	0.235978	0.00977644
MusculusAfghanistan	DomesticusGermany	12	0.24965	0.00640414
MusculusAfghanistan	DomesticusGermany	13	0.0400447	0.666804
MusculusAfghanistan	DomesticusGermany	14	0.227046	0.0119057
MusculusAfghanistan	DomesticusGermany	15	0.0822598	0.413473
MusculusAfghanistan	DomesticusGermany	16	0.275624	0.00656705
MusculusAfghanistan	DomesticusGermany	17	0.142996	0.173889
MusculusAfghanistan	DomesticusGermany	18	0.238579	0.0251884
MusculusAfghanistan	DomesticusGermany	19	0.249795	0.0563873
MusculusAfghanistan	DomesticusGermany	X	0.294069	0.000109279
MusculusCzech	DomesticusGermany	1	0.14545	0.0435626
MusculusCzech	DomesticusGermany	2	0.248606	0.000764996
MusculusCzech	DomesticusGermany	3	0.152314	0.0568623
MusculusCzech	DomesticusGermany	4	0.214668	0.00750658
MusculusCzech	DomesticusGermany	5	0.141629	0.0848999
MusculusCzech	DomesticusGermany	6	0.137935	0.0957006
MusculusCzech	DomesticusGermany	7	0.379773	2.89623e-06
MusculusCzech	DomesticusGermany	8	0.198901	0.0249752
MusculusCzech	DomesticusGermany	9	0.225817	0.0123862
MusculusCzech	DomesticusGermany	10	0.147432	0.0967685
MusculusCzech	DomesticusGermany	11	0.145321	0.114815
MusculusCzech	DomesticusGermany	12	0.292598	0.00130323
MusculusCzech	DomesticusGermany	13	0.102071	0.271398
MusculusCzech	DomesticusGermany	14	0.0186933	0.838067
MusculusCzech	DomesticusGermany	15	0.208643	0.0362743
MusculusCzech	DomesticusGermany	16	0.190871	0.0624887
MusculusCzech	DomesticusGermany	17	-0.0231031	0.826964
MusculusCzech	DomesticusGermany	18	-0.0306083	0.777106
MusculusCzech	DomesticusGermany	19	0.117183	0.376755
MusculusCzech	DomesticusGermany	X	0.487923	1.96781e-11
MusculusKazakhstan	DomesticusGermany	1	0.161904	0.0244814
MusculusKazakhstan	DomesticusGermany	2	0.106783	0.153653
MusculusKazakhstan	DomesticusGermany	3	0.244209	0.00205419
MusculusKazakhstan	DomesticusGermany	4	0.229766	0.00414984
MusculusKazakhstan	DomesticusGermany	5	0.251623	0.00196447
MusculusKazakhstan	DomesticusGermany	6	0.380936	1.93693e-06
MusculusKazakhstan	DomesticusGermany	7	0.214239	0.0101892
MusculusKazakhstan	DomesticusGermany	8	0.205504	0.0204599
MusculusKazakhstan	DomesticusGermany	9	0.116737	0.200366
MusculusKazakhstan	DomesticusGermany	10	0.155729	0.079205
MusculusKazakhstan	DomesticusGermany	11	0.12479	0.176305
MusculusKazakhstan	DomesticusGermany	12	0.315321	0.000505226
MusculusKazakhstan	DomesticusGermany	13	0.213889	0.0200355
MusculusKazakhstan	DomesticusGermany	14	-0.0584262	0.522666
MusculusKazakhstan	DomesticusGermany	15	0.161503	0.106638
MusculusKazakhstan	DomesticusGermany	16	0.294696	0.00356126
MusculusKazakhstan	DomesticusGermany	17	0.277885	0.00731888
MusculusKazakhstan	DomesticusGermany	18	-0.119703	0.266628
MusculusKazakhstan	DomesticusGermany	19	0.105143	0.428046
MusculusKazakhstan	DomesticusGermany	X	0.459655	3.66505e-10
MusculusAfghanistan	DomesticusIran	1	0.176092	0.0143001
MusculusAfghanistan	DomesticusIran	2	0.292139	6.91169e-05
MusculusAfghanistan	DomesticusIran	3	0.322127	3.88522e-05
MusculusAfghanistan	DomesticusIran	4	0.312758	7.8433e-05
MusculusAfghanistan	DomesticusIran	5	-0.00819518	0.920984
MusculusAfghanistan	DomesticusIran	6	0.13617	0.100062
MusculusAfghanistan	DomesticusIran	7	0.350968	1.72619e-05
MusculusAfghanistan	DomesticusIran	8	0.243157	0.00587608
MusculusAfghanistan	DomesticusIran	9	0.205799	0.0229588
MusculusAfghanistan	DomesticusIran	10	0.19063	0.0311319
MusculusAfghanistan	DomesticusIran	11	0.384874	1.54725e-05
MusculusAfghanistan	DomesticusIran	12	0.313473	0.000547256
MusculusAfghanistan	DomesticusIran	13	0.00690602	0.940835
MusculusAfghanistan	DomesticusIran	14	0.1621	0.0744491
MusculusAfghanistan	DomesticusIran	15	0.26961	0.00640098
MusculusAfghanistan	DomesticusIran	16	0.262846	0.00967368
MusculusAfghanistan	DomesticusIran	17	0.305488	0.00306431
MusculusAfghanistan	DomesticusIran	18	0.3527	0.000750842
MusculusAfghanistan	DomesticusIran	19	-0.043308	0.744659
MusculusAfghanistan	DomesticusIran	X	0.396675	1.01995e-07
MusculusCzech	DomesticusIran	1	0.0816229	0.259126
MusculusCzech	DomesticusIran	2	0.327315	7.29276e-06
MusculusCzech	DomesticusIran	3	0.309218	8.12964e-05
MusculusCzech	DomesticusIran	4	0.358088	5.12308e-06
MusculusCzech	DomesticusIran	5	0.0934264	0.257092
MusculusCzech	DomesticusIran	6	0.239265	0.00351509
MusculusCzech	DomesticusIran	7	0.205169	0.0139658
MusculusCzech	DomesticusIran	8	0.342397	8.13988e-05
MusculusCzech	DomesticusIran	9	0.21714	0.0162864
MusculusCzech	DomesticusIran	10	0.157589	0.0756432
MusculusCzech	DomesticusIran	11	0.291789	0.00128275
MusculusCzech	DomesticusIran	12	0.175769	0.0569272
MusculusCzech	DomesticusIran	13	0.181678	0.0489597
MusculusCzech	DomesticusIran	14	0.138526	0.128092
MusculusCzech	DomesticusIran	15	0.251602	0.0111469
MusculusCzech	DomesticusIran	16	0.165586	0.106896
MusculusCzech	DomesticusIran	17	-0.0671671	0.524676
MusculusCzech	DomesticusIran	18	0.164876	0.124762
MusculusCzech	DomesticusIran	19	0.0259497	0.845321
MusculusCzech	DomesticusIran	X	0.422464	1.16877e-08
MusculusKazakhstan	DomesticusIran	1	0.224532	0.00169398
MusculusKazakhstan	DomesticusIran	2	0.209578	0.00474834
MusculusKazakhstan	DomesticusIran	3	0.356226	4.67319e-06
MusculusKazakhstan	DomesticusIran	4	0.248406	0.00189406
MusculusKazakhstan	DomesticusIran	5	0.257791	0.00150323
MusculusKazakhstan	DomesticusIran	6	0.31072	0.000127948
MusculusKazakhstan	DomesticusIran	7	0.180755	0.0307436
MusculusKazakhstan	DomesticusIran	8	0.167446	0.0598809
MusculusKazakhstan	DomesticusIran	9	0.0670641	0.46298
MusculusKazakhstan	DomesticusIran	10	0.224759	0.0107529
MusculusKazakhstan	DomesticusIran	11	0.40653	4.48271e-06
MusculusKazakhstan	DomesticusIran	12	0.325109	0.000328044
MusculusKazakhstan	DomesticusIran	13	0.199289	0.0305001
MusculusKazakhstan	DomesticusIran	14	0.00501948	0.956241
MusculusKazakhstan	DomesticusIran	15	0.155248	0.12109
MusculusKazakhstan	DomesticusIran	16	0.458966	2.56173e-06
MusculusKazakhstan	DomesticusIran	17	-0.0565479	0.592372
MusculusKazakhstan	DomesticusIran	18	-0.0426191	0.693385
MusculusKazakhstan	DomesticusIran	19	0.0744594	0.575155
MusculusKazakhstan	DomesticusIran	X	0.666394	6.31343e-23
MusculusAfghanistan	MusculusCzech	1	0.216335	0.00251311
MusculusAfghanistan	MusculusCzech	2	0.128934	0.0845297
MusculusAfghanistan	MusculusCzech	3	0.20446	0.0102109
MusculusAfghanistan	MusculusCzech	4	0.301198	0.000147135
MusculusAfghanistan	MusculusCzech	5	0.329755	4.01277e-05
MusculusAfghanistan	MusculusCzech	6	0.255914	0.00175655
MusculusAfghanistan	MusculusCzech	7	0.239231	0.00400726
MusculusAfghanistan	MusculusCzech	8	0.0830756	0.353115
MusculusAfghanistan	MusculusCzech	9	0.0480766	0.598984
MusculusAfghanistan	MusculusCzech	10	0.0399252	0.654551
MusculusAfghanistan	MusculusCzech	11	0.149046	0.105709
MusculusAfghanistan	MusculusCzech	12	0.251885	0.00593121
MusculusAfghanistan	MusculusCzech	13	0.223129	0.0151529
MusculusAfghanistan	MusculusCzech	14	0.289719	0.0012087
MusculusAfghanistan	MusculusCzech	15	0.194898	0.0508085
MusculusAfghanistan	MusculusCzech	16	0.0107162	0.917467
MusculusAfghanistan	MusculusCzech	17	0.182976	0.0808432
MusculusAfghanistan	MusculusCzech	18	0.21255	0.0467935
MusculusAfghanistan	MusculusCzech	19	0.136587	0.302288
MusculusAfghanistan	MusculusCzech	X	0.329906	1.25944e-05
MusculusAfghanistan	MusculusKazakhstan	1	0.186448	0.00942603
MusculusAfghanistan	MusculusKazakhstan	2	0.138379	0.0639491
MusculusAfghanistan	MusculusKazakhstan	3	0.295059	0.000175848
MusculusAfghanistan	MusculusKazakhstan	4	0.284017	0.000357468
MusculusAfghanistan	MusculusKazakhstan	5	0.234315	0.00402434
MusculusAfghanistan	MusculusKazakhstan	6	0.119638	0.148924
MusculusAfghanistan	MusculusKazakhstan	7	0.0359171	0.670199
MusculusAfghanistan	MusculusKazakhstan	8	0.0281039	0.75379
MusculusAfghanistan	MusculusKazakhstan	9	0.0678836	0.45752
MusculusAfghanistan	MusculusKazakhstan	10	0.260684	0.00295934
MusculusAfghanistan	MusculusKazakhstan	11	0.291518	0.00129679
MusculusAfghanistan	MusculusKazakhstan	12	-0.0105873	0.909407
MusculusAfghanistan	MusculusKazakhstan	13	0.0372545	0.688774
MusculusAfghanistan	MusculusKazakhstan	14	0.11221	0.2185
MusculusAfghanistan	MusculusKazakhstan	15	0.116051	0.247807
MusculusAfghanistan	MusculusKazakhstan	16	0.247531	0.0150366
MusculusAfghanistan	MusculusKazakhstan	17	0.36518	0.000344588
MusculusAfghanistan	MusculusKazakhstan	18	0.164647	0.125294
MusculusAfghanistan	MusculusKazakhstan	19	-0.17931	0.174184
MusculusAfghanistan	MusculusKazakhstan	X	0.500855	4.71004e-12
MusculusCzech	MusculusKazakhstan	1	0.278963	8.54488e-05
MusculusCzech	MusculusKazakhstan	2	0.361398	6.21582e-07
MusculusCzech	MusculusKazakhstan	3	0.145067	0.0698683
MusculusCzech	MusculusKazakhstan	4	0.268104	0.000774529
MusculusCzech	MusculusKazakhstan	5	0.320802	6.6393e-05
MusculusCzech	MusculusKazakhstan	6	0.316863	9.22163e-05
MusculusCzech	MusculusKazakhstan	7	0.18657	0.0256742
MusculusCzech	MusculusKazakhstan	8	0.145218	0.103315
MusculusCzech	MusculusKazakhstan	9	0.052313	0.567146
MusculusCzech	MusculusKazakhstan	10	0.225588	0.0104583
MusculusCzech	MusculusKazakhstan	11	0.368687	3.69519e-05
MusculusCzech	MusculusKazakhstan	12	0.195315	0.034045
MusculusCzech	MusculusKazakhstan	13	0.0980392	0.290882
MusculusCzech	MusculusKazakhstan	14	0.178993	0.0485355
MusculusCzech	MusculusKazakhstan	15	0.37901	9.28881e-05
MusculusCzech	MusculusKazakhstan	16	0.185011	0.0711379
MusculusCzech	MusculusKazakhstan	17	0.358738	0.000445598
MusculusCzech	MusculusKazakhstan	18	0.2803	0.00816665
MusculusCzech	MusculusKazakhstan	19	0.0738165	0.578469
MusculusCzech	MusculusKazakhstan	X	0.385048	2.55474e-07

## Sheet: 2Mb
Population1	Population2	Chromosome	SpearmanRho	Pvalue
CastaneusTaiwan	CastaneusIndia	1	0.308437	0.00211439
CastaneusTaiwan	CastaneusIndia	2	0.382609	0.000181932
CastaneusTaiwan	CastaneusIndia	3	0.155234	0.171923
CastaneusTaiwan	CastaneusIndia	4	0.414864	0.000159041
CastaneusTaiwan	CastaneusIndia	5	0.356444	0.00169623
CastaneusTaiwan	CastaneusIndia	6	0.157083	0.181358
CastaneusTaiwan	CastaneusIndia	7	0.0890411	0.457001
CastaneusTaiwan	CastaneusIndia	8	0.257967	0.0395866
CastaneusTaiwan	CastaneusIndia	9	0.0719952	0.578159
CastaneusTaiwan	CastaneusIndia	10	0.451005	0.000163003
CastaneusTaiwan	CastaneusIndia	11	-0.0613504	0.641459
CastaneusTaiwan	CastaneusIndia	12	0.385051	0.00238214
CastaneusTaiwan	CastaneusIndia	13	0.0310642	0.81373
CastaneusTaiwan	CastaneusIndia	14	0.216439	0.0910948
CastaneusTaiwan	CastaneusIndia	15	0.296199	0.034819
CastaneusTaiwan	CastaneusIndia	16	0.304388	0.0334654
CastaneusTaiwan	CastaneusIndia	17	0.0537697	0.719625
CastaneusTaiwan	CastaneusIndia	18	0.365876	0.0134483
CastaneusTaiwan	CastaneusIndia	19	-0.0816463	0.667988
CastaneusTaiwan	CastaneusIndia	X	0.624897	1.63735e-10
DomesticusFrance_1	CastaneusIndia	1	0.272683	0.00688798
DomesticusFrance_1	CastaneusIndia	2	0.368928	0.000320039
DomesticusFrance_1	CastaneusIndia	3	0.279211	0.0127061
DomesticusFrance_1	CastaneusIndia	4	0.356213	0.00137004
DomesticusFrance_1	CastaneusIndia	5	0.450725	4.95097e-05
DomesticusFrance_1	CastaneusIndia	6	0.0883377	0.454197
DomesticusFrance_1	CastaneusIndia	7	0.240819	0.0415747
DomesticusFrance_1	CastaneusIndia	8	0.25989	0.0380862
DomesticusFrance_1	CastaneusIndia	9	0.28166	0.0265706
DomesticusFrance_1	CastaneusIndia	10	0.442002	0.000227654
DomesticusFrance_1	CastaneusIndia	11	0.283912	0.027923
DomesticusFrance_1	CastaneusIndia	12	0.585107	9.1201e-07
DomesticusFrance_1	CastaneusIndia	13	0.362323	0.00444312
DomesticusFrance_1	CastaneusIndia	14	0.2111	0.099559
DomesticusFrance_1	CastaneusIndia	15	0.236742	0.0943994
DomesticusFrance_1	CastaneusIndia	16	0.107041	0.464138
DomesticusFrance_1	CastaneusIndia	17	0.279371	0.0572031
DomesticusFrance_1	CastaneusIndia	18	0.316733	0.0340202
DomesticusFrance_1	CastaneusIndia	19	0.390879	0.0326992
DomesticusFrance_1	CastaneusIndia	X	0.272132	0.0117512
DomesticusFrance_2	CastaneusIndia	1	0.673022	4.31119e-14
DomesticusFrance_2	CastaneusIndia	2	0.605765	1.99426e-10
DomesticusFrance_2	CastaneusIndia	3	0.537366	3.28807e-07
DomesticusFrance_2	CastaneusIndia	4	0.493317	4.45505e-06
DomesticusFrance_2	CastaneusIndia	5	0.543983	4.55636e-07
DomesticusFrance_2	CastaneusIndia	6	0.277512	0.0166735
DomesticusFrance_2	CastaneusIndia	7	0.420284	0.0002373
DomesticusFrance_2	CastaneusIndia	8	0.316117	0.0109367
DomesticusFrance_2	CastaneusIndia	9	0.234519	0.0665492
DomesticusFrance_2	CastaneusIndia	10	0.337281	0.00600523
DomesticusFrance_2	CastaneusIndia	11	0.207224	0.112132
DomesticusFrance_2	CastaneusIndia	12	0.558266	3.57283e-06
DomesticusFrance_2	CastaneusIndia	13	0.250347	0.053702
DomesticusFrance_2	CastaneusIndia	14	0.38133	0.00222866
DomesticusFrance_2	CastaneusIndia	15	0.365882	0.00828108
DomesticusFrance_2	CastaneusIndia	16	0.456122	0.000988381
DomesticusFrance_2	CastaneusIndia	17	0.458141	0.00120245
DomesticusFrance_2	CastaneusIndia	18	0.476943	0.000924793
DomesticusFrance_2	CastaneusIndia	19	0.352169	0.0563136
DomesticusFrance_2	CastaneusIndia	X	0.579754	6.09737e-09
DomesticusGermany	CastaneusIndia	1	0.56204	2.09639e-09
DomesticusGermany	CastaneusIndia	2	0.294426	0.00461281
DomesticusGermany	CastaneusIndia	3	0.380794	0.000536124
DomesticusGermany	CastaneusIndia	4	0.444657	4.53118e-05
DomesticusGermany	CastaneusIndia	5	0.334026	0.00340296
DomesticusGermany	CastaneusIndia	6	0.174024	0.138109
DomesticusGermany	CastaneusIndia	7	0.388835	0.000736784
DomesticusGermany	CastaneusIndia	8	0.582234	4.49602e-07
DomesticusGermany	CastaneusIndia	9	0.337211	0.00735865
DomesticusGermany	CastaneusIndia	10	0.425612	0.000408564
DomesticusGermany	CastaneusIndia	11	0.0833009	0.526881
DomesticusGermany	CastaneusIndia	12	0.536427	9.97037e-06
DomesticusGermany	CastaneusIndia	13	0.314087	0.0145284
DomesticusGermany	CastaneusIndia	14	0.335751	0.00763433
DomesticusGermany	CastaneusIndia	15	0.409412	0.00285191
DomesticusGermany	CastaneusIndia	16	0.371122	0.00865774
DomesticusGermany	CastaneusIndia	17	0.127544	0.392912
DomesticusGermany	CastaneusIndia	18	0.210935	0.16426
DomesticusGermany	CastaneusIndia	19	0.41535	0.0224586
DomesticusGermany	CastaneusIndia	X	0.505491	8.04323e-07
DomesticusIran	CastaneusIndia	1	0.399208	5.11034e-05
DomesticusIran	CastaneusIndia	2	0.510432	2.3558e-07
DomesticusIran	CastaneusIndia	3	0.625195	7.31906e-10
DomesticusIran	CastaneusIndia	4	0.638362	3.23059e-10
DomesticusIran	CastaneusIndia	5	0.525349	1.30293e-06
DomesticusIran	CastaneusIndia	6	0.325317	0.00468102
DomesticusIran	CastaneusIndia	7	0.539231	1.02318e-06
DomesticusIran	CastaneusIndia	8	0.536676	4.84537e-06
DomesticusIran	CastaneusIndia	9	0.547833	4.05536e-06
DomesticusIran	CastaneusIndia	10	0.494406	2.83991e-05
DomesticusIran	CastaneusIndia	11	0.0424007	0.747703
DomesticusIran	CastaneusIndia	12	0.545485	6.5712e-06
DomesticusIran	CastaneusIndia	13	0.586607	8.41915e-07
DomesticusIran	CastaneusIndia	14	0.528695	1.00004e-05
DomesticusIran	CastaneusIndia	15	0.457738	0.000731992
DomesticusIran	CastaneusIndia	16	0.438878	0.00160737
DomesticusIran	CastaneusIndia	17	0.735893	3.78372e-09
DomesticusIran	CastaneusIndia	18	0.628195	3.83966e-06
DomesticusIran	CastaneusIndia	19	0.427809	0.0183597
DomesticusIran	CastaneusIndia	X	0.56281	2.06649e-08
MusculusAfghanistan	CastaneusIndia	1	0.437987	7.23791e-06
MusculusAfghanistan	CastaneusIndia	2	0.247285	0.0181197
MusculusAfghanistan	CastaneusIndia	3	0.523028	7.61064e-07
MusculusAfghanistan	CastaneusIndia	4	0.473666	1.18638e-05
MusculusAfghanistan	CastaneusIndia	5	0.246913	0.0327119
MusculusAfghanistan	CastaneusIndia	6	0.194698	0.0964541
MusculusAfghanistan	CastaneusIndia	7	0.410412	0.00034275
MusculusAfghanistan	CastaneusIndia	8	0.400916	0.00102709
MusculusAfghanistan	CastaneusIndia	9	0.335902	0.0076054
MusculusAfghanistan	CastaneusIndia	10	0.404371	0.000835395
MusculusAfghanistan	CastaneusIndia	11	0.156043	0.233815
MusculusAfghanistan	CastaneusIndia	12	0.447735	0.000334444
MusculusAfghanistan	CastaneusIndia	13	0.356488	0.00517797
MusculusAfghanistan	CastaneusIndia	14	0.560021	2.21573e-06
MusculusAfghanistan	CastaneusIndia	15	0.375928	0.00655563
MusculusAfghanistan	CastaneusIndia	16	0.302041	0.0349235
MusculusAfghanistan	CastaneusIndia	17	0.456869	0.00124587
MusculusAfghanistan	CastaneusIndia	18	0.566403	4.9981e-05
MusculusAfghanistan	CastaneusIndia	19	0.210234	0.264813
MusculusAfghanistan	CastaneusIndia	X	0.0944499	0.38989
MusculusCzech	CastaneusIndia	1	0.266739	0.00826482
MusculusCzech	CastaneusIndia	2	0.334942	0.00117348
MusculusCzech	CastaneusIndia	3	0.363754	0.000983379
MusculusCzech	CastaneusIndia	4	0.529938	6.05485e-07
MusculusCzech	CastaneusIndia	5	0.37138	0.00103664
MusculusCzech	CastaneusIndia	6	0.331033	0.00396576
MusculusCzech	CastaneusIndia	7	0.456299	5.61573e-05
MusculusCzech	CastaneusIndia	8	0.346474	0.00503785
MusculusCzech	CastaneusIndia	9	0.278286	0.0285177
MusculusCzech	CastaneusIndia	10	0.211888	0.09018
MusculusCzech	CastaneusIndia	11	0.164935	0.207904
MusculusCzech	CastaneusIndia	12	0.504585	3.93987e-05
MusculusCzech	CastaneusIndia	13	0.289303	0.0249635
MusculusCzech	CastaneusIndia	14	0.261666	0.0399399
MusculusCzech	CastaneusIndia	15	0.495656	0.000217012
MusculusCzech	CastaneusIndia	16	0.318061	0.025938
MusculusCzech	CastaneusIndia	17	-0.0374653	0.802571
MusculusCzech	CastaneusIndia	18	0.209223	0.167792
MusculusCzech	CastaneusIndia	19	0.204894	0.277417
MusculusCzech	CastaneusIndia	X	0.255443	0.0183004
MusculusKazakhstan	CastaneusIndia	1	0.188868	0.0639214
MusculusKazakhstan	CastaneusIndia	2	0.438047	1.40874e-05
MusculusKazakhstan	CastaneusIndia	3	0.178432	0.115645
MusculusKazakhstan	CastaneusIndia	4	0.243668	0.0315721
MusculusKazakhstan	CastaneusIndia	5	0.401138	0.000361585
MusculusKazakhstan	CastaneusIndia	6	0.201096	0.0857893
MusculusKazakhstan	CastaneusIndia	7	0.124831	0.296123
MusculusKazakhstan	CastaneusIndia	8	0.108562	0.393156
MusculusKazakhstan	CastaneusIndia	9	-0.0155876	0.904288
MusculusKazakhstan	CastaneusIndia	10	0.23903	0.0551586
MusculusKazakhstan	CastaneusIndia	11	0.00311198	0.981173
MusculusKazakhstan	CastaneusIndia	12	0.263684	0.0417798
MusculusKazakhstan	CastaneusIndia	13	0.152431	0.244952
MusculusKazakhstan	CastaneusIndia	14	0.315857	0.0123903
MusculusKazakhstan	CastaneusIndia	15	0.468054	0.00053313
MusculusKazakhstan	CastaneusIndia	16	0.505612	0.000210734
MusculusKazakhstan	CastaneusIndia	17	-0.109505	0.463728
MusculusKazakhstan	CastaneusIndia	18	0.320817	0.0316582
MusculusKazakhstan	CastaneusIndia	19	-0.0175751	0.926556
MusculusKazakhstan	CastaneusIndia	X	0.474868	4.39371e-06
DomesticusFrance_1	CastaneusTaiwan	1	0.134599	0.188694
DomesticusFrance_1	CastaneusTaiwan	2	0.228364	0.0294657
DomesticusFrance_1	CastaneusTaiwan	3	0.163729	0.149355
DomesticusFrance_1	CastaneusTaiwan	4	0.120045	0.295156
DomesticusFrance_1	CastaneusTaiwan	5	0.0657752	0.575022
DomesticusFrance_1	CastaneusTaiwan	6	0.286309	0.0133985
DomesticusFrance_1	CastaneusTaiwan	7	0.312978	0.00743199
DomesticusFrance_1	CastaneusTaiwan	8	0.0916209	0.471502
DomesticusFrance_1	CastaneusTaiwan	9	-0.0302939	0.815192
DomesticusFrance_1	CastaneusTaiwan	10	0.151136	0.229451
DomesticusFrance_1	CastaneusTaiwan	11	-0.111309	0.397167
DomesticusFrance_1	CastaneusTaiwan	12	0.477133	0.000115977
DomesticusFrance_1	CastaneusTaiwan	13	0.136205	0.299416
DomesticusFrance_1	CastaneusTaiwan	14	-0.137972	0.284886
DomesticusFrance_1	CastaneusTaiwan	15	0.209593	0.139907
DomesticusFrance_1	CastaneusTaiwan	16	0.347041	0.0145645
DomesticusFrance_1	CastaneusTaiwan	17	0.239824	0.104446
DomesticusFrance_1	CastaneusTaiwan	18	0.131094	0.390689
DomesticusFrance_1	CastaneusTaiwan	19	0.0660734	0.728666
DomesticusFrance_1	CastaneusTaiwan	X	0.143053	0.191525
DomesticusFrance_2	CastaneusTaiwan	1	0.333658	0.0008384
DomesticusFrance_2	CastaneusTaiwan	2	0.364628	0.000380273
DomesticusFrance_2	CastaneusTaiwan	3	0.142551	0.210119
DomesticusFrance_2	CastaneusTaiwan	4	0.258969	0.0220543
DomesticusFrance_2	CastaneusTaiwan	5	0.352063	0.00195121
DomesticusFrance_2	CastaneusTaiwan	6	0.430285	0.000130027
DomesticusFrance_2	CastaneusTaiwan	7	0.40054	0.00048958
DomesticusFrance_2	CastaneusTaiwan	8	0.487454	4.40469e-05
DomesticusFrance_2	CastaneusTaiwan	9	0.328095	0.00923183
DomesticusFrance_2	CastaneusTaiwan	10	0.123689	0.326278
DomesticusFrance_2	CastaneusTaiwan	11	0.132092	0.314379
DomesticusFrance_2	CastaneusTaiwan	12	0.561267	3.08515e-06
DomesticusFrance_2	CastaneusTaiwan	13	0.42384	0.00073929
DomesticusFrance_2	CastaneusTaiwan	14	0.333031	0.00817178
DomesticusFrance_2	CastaneusTaiwan	15	0.122081	0.393426
DomesticusFrance_2	CastaneusTaiwan	16	0.272959	0.057749
DomesticusFrance_2	CastaneusTaiwan	17	0.450046	0.00150355
DomesticusFrance_2	CastaneusTaiwan	18	0.344928	0.0203166
DomesticusFrance_2	CastaneusTaiwan	19	0.195551	0.300387
DomesticusFrance_2	CastaneusTaiwan	X	0.42306	5.48812e-05
DomesticusGermany	CastaneusTaiwan	1	0.285241	0.00462631
DomesticusGermany	CastaneusTaiwan	2	0.176334	0.0945257
DomesticusGermany	CastaneusTaiwan	3	0.15908	0.161414
DomesticusGermany	CastaneusTaiwan	4	0.364256	0.00104363
DomesticusGermany	CastaneusTaiwan	5	-0.0367568	0.754218
DomesticusGermany	CastaneusTaiwan	6	0.294898	0.0107533
DomesticusGermany	CastaneusTaiwan	7	0.159946	0.179566
DomesticusGermany	CastaneusTaiwan	8	0.232418	0.0645892
DomesticusGermany	CastaneusTaiwan	9	0.0907305	0.483102
DomesticusGermany	CastaneusTaiwan	10	0.115472	0.359682
DomesticusGermany	CastaneusTaiwan	11	-0.0828563	0.529097
DomesticusGermany	CastaneusTaiwan	12	0.482967	9.29008e-05
DomesticusGermany	CastaneusTaiwan	13	0.312087	0.0152021
DomesticusGermany	CastaneusTaiwan	14	-0.0556269	0.667614
DomesticusGermany	CastaneusTaiwan	15	0.360905	0.00927312
DomesticusGermany	CastaneusTaiwan	16	0.448776	0.00121967
DomesticusGermany	CastaneusTaiwan	17	0.283302	0.0536486
DomesticusGermany	CastaneusTaiwan	18	0.118841	0.436843
DomesticusGermany	CastaneusTaiwan	19	-0.0300334	0.874815
DomesticusGermany	CastaneusTaiwan	X	0.255619	0.0182177
DomesticusIran	CastaneusTaiwan	1	0.173798	0.0886606
DomesticusIran	CastaneusTaiwan	2	0.213203	0.0424478
DomesticusIran	CastaneusTaiwan	3	0.127897	0.261322
DomesticusIran	CastaneusTaiwan	4	0.451536	3.33372e-05
DomesticusIran	CastaneusTaiwan	5	0.131721	0.259956
DomesticusIran	CastaneusTaiwan	6	0.385265	0.000699933
DomesticusIran	CastaneusTaiwan	7	0.100489	0.400975
DomesticusIran	CastaneusTaiwan	8	0.16978	0.179845
DomesticusIran	CastaneusTaiwan	9	0.201984	0.11541
DomesticusIran	CastaneusTaiwan	10	0.258173	0.0378556
DomesticusIran	CastaneusTaiwan	11	-0.0515143	0.695876
DomesticusIran	CastaneusTaiwan	12	0.320367	0.0125778
DomesticusIran	CastaneusTaiwan	13	0.149597	0.25394
DomesticusIran	CastaneusTaiwan	14	0.150915	0.241661
DomesticusIran	CastaneusTaiwan	15	0.0274208	0.848522
DomesticusIran	CastaneusTaiwan	16	0.592347	7.3383e-06
DomesticusIran	CastaneusTaiwan	17	0.205019	0.166842
DomesticusIran	CastaneusTaiwan	18	0.220817	0.144933
DomesticusIran	CastaneusTaiwan	19	0.0344828	0.856448
DomesticusIran	CastaneusTaiwan	X	0.404847	0.000121468
MusculusAfghanistan	CastaneusTaiwan	1	0.228658	0.0242742
MusculusAfghanistan	CastaneusTaiwan	2	-0.11892	0.261551
MusculusAfghanistan	CastaneusTaiwan	3	0.0903846	0.428259
MusculusAfghanistan	CastaneusTaiwan	4	0.436589	6.44052e-05
MusculusAfghanistan	CastaneusTaiwan	5	0.130156	0.265709
MusculusAfghanistan	CastaneusTaiwan	6	0.0718697	0.54285
MusculusAfghanistan	CastaneusTaiwan	7	0.123706	0.300534
MusculusAfghanistan	CastaneusTaiwan	8	-0.00654762	0.959047
MusculusAfghanistan	CastaneusTaiwan	9	0.141497	0.272638
MusculusAfghanistan	CastaneusTaiwan	10	0.331862	0.00692062
MusculusAfghanistan	CastaneusTaiwan	11	0.0126146	0.92379
MusculusAfghanistan	CastaneusTaiwan	12	0.100472	0.444975
MusculusAfghanistan	CastaneusTaiwan	13	-0.0221728	0.866459
MusculusAfghanistan	CastaneusTaiwan	14	0.177407	0.167758
MusculusAfghanistan	CastaneusTaiwan	15	-0.0820814	0.566906
MusculusAfghanistan	CastaneusTaiwan	16	-0.0247959	0.865705
MusculusAfghanistan	CastaneusTaiwan	17	0.266536	0.0701426
MusculusAfghanistan	CastaneusTaiwan	18	-0.014361	0.925403
MusculusAfghanistan	CastaneusTaiwan	19	0.216908	0.249592
MusculusAfghanistan	CastaneusTaiwan	X	0.121986	0.26607
MusculusCzech	CastaneusTaiwan	1	0.207987	0.0409246
MusculusCzech	CastaneusTaiwan	2	0.151011	0.153047
MusculusCzech	CastaneusTaiwan	3	-0.0158958	0.889417
MusculusCzech	CastaneusTaiwan	4	0.205402	0.0712213
MusculusCzech	CastaneusTaiwan	5	-0.00182077	0.987631
MusculusCzech	CastaneusTaiwan	6	0.36003	0.00162857
MusculusCzech	CastaneusTaiwan	7	0.286964	0.0145257
MusculusCzech	CastaneusTaiwan	8	0.20348	0.106815
MusculusCzech	CastaneusTaiwan	9	0.0758228	0.558061
MusculusCzech	CastaneusTaiwan	10	0.148514	0.237727
MusculusCzech	CastaneusTaiwan	11	0.216838	0.096082
MusculusCzech	CastaneusTaiwan	12	0.167158	0.201757
MusculusCzech	CastaneusTaiwan	13	0.0101695	0.93853
MusculusCzech	CastaneusTaiwan	14	0.299438	0.0180628
MusculusCzech	CastaneusTaiwan	15	0.152308	0.285986
MusculusCzech	CastaneusTaiwan	16	0.140204	0.336628
MusculusCzech	CastaneusTaiwan	17	0.35858	0.0133227
MusculusCzech	CastaneusTaiwan	18	-0.0594203	0.698216
MusculusCzech	CastaneusTaiwan	19	-0.292547	0.116693
MusculusCzech	CastaneusTaiwan	X	0.20942	0.0544106
MusculusKazakhstan	CastaneusTaiwan	1	0.163305	0.109984
MusculusKazakhstan	CastaneusTaiwan	2	0.0827839	0.435313
MusculusKazakhstan	CastaneusTaiwan	3	0.185175	0.1023
MusculusKazakhstan	CastaneusTaiwan	4	0.231604	0.0413228
MusculusKazakhstan	CastaneusTaiwan	5	0.260171	0.024179
MusculusKazakhstan	CastaneusTaiwan	6	0.36619	0.00133339
MusculusKazakhstan	CastaneusTaiwan	7	0.345617	0.00294378
MusculusKazakhstan	CastaneusTaiwan	8	0.107005	0.400016
MusculusKazakhstan	CastaneusTaiwan	9	0.355695	0.00455153
MusculusKazakhstan	CastaneusTaiwan	10	0.0013549	0.991454
MusculusKazakhstan	CastaneusTaiwan	11	0.236455	0.0689223
MusculusKazakhstan	CastaneusTaiwan	12	0.450959	0.000299156
MusculusKazakhstan	CastaneusTaiwan	13	0.338372	0.00818406
MusculusKazakhstan	CastaneusTaiwan	14	0.247161	0.0527816
MusculusKazakhstan	CastaneusTaiwan	15	0.444253	0.00109163
MusculusKazakhstan	CastaneusTaiwan	16	0.634184	9.96063e-07
MusculusKazakhstan	CastaneusTaiwan	17	0.410962	0.00411099
MusculusKazakhstan	CastaneusTaiwan	18	0.255072	0.0908315
MusculusKazakhstan	CastaneusTaiwan	19	0.00556174	0.97673
MusculusKazakhstan	CastaneusTaiwan	X	0.416533	7.33425e-05
DomesticusGermany	DomesticusFrance_1	1	0.11114	0.278464
DomesticusGermany	DomesticusFrance_1	2	0.239656	0.0221363
DomesticusGermany	DomesticusFrance_1	3	0.301071	0.00701377
DomesticusGermany	DomesticusFrance_1	4	0.249105	0.0278556
DomesticusGermany	DomesticusFrance_1	5	0.302589	0.0083237
DomesticusGermany	DomesticusFrance_1	6	0.334883	0.00354046
DomesticusGermany	DomesticusFrance_1	7	0.228921	0.053084
DomesticusGermany	DomesticusFrance_1	8	0.121612	0.338427
DomesticusGermany	DomesticusFrance_1	9	0.0701821	0.587793
DomesticusGermany	DomesticusFrance_1	10	0.387238	0.00143879
DomesticusGermany	DomesticusFrance_1	11	0.189219	0.147625
DomesticusGermany	DomesticusFrance_1	12	0.454904	0.000260592
DomesticusGermany	DomesticusFrance_1	13	0.336593	0.00854831
DomesticusGermany	DomesticusFrance_1	14	0.121553	0.346639
DomesticusGermany	DomesticusFrance_1	15	0.332941	0.0169736
DomesticusGermany	DomesticusFrance_1	16	0.234796	0.10439
DomesticusGermany	DomesticusFrance_1	17	0.430389	0.00253057
DomesticusGermany	DomesticusFrance_1	18	0.211199	0.163721
DomesticusGermany	DomesticusFrance_1	19	0.179533	0.342467
DomesticusGermany	DomesticusFrance_1	X	0.451456	1.44715e-05
DomesticusIran	DomesticusFrance_1	1	-0.0359641	0.726544
DomesticusIran	DomesticusFrance_1	2	0.354356	0.000568638
DomesticusIran	DomesticusFrance_1	3	0.264314	0.0185801
DomesticusIran	DomesticusFrance_1	4	0.329582	0.00321294
DomesticusIran	DomesticusFrance_1	5	0.450156	5.07428e-05
DomesticusIran	DomesticusFrance_1	6	0.303547	0.00856112
DomesticusIran	DomesticusFrance_1	7	0.230787	0.0511245
DomesticusIran	DomesticusFrance_1	8	0.284341	0.0227793
DomesticusIran	DomesticusFrance_1	9	0.16406	0.202601
DomesticusIran	DomesticusFrance_1	10	0.250612	0.0440567
DomesticusIran	DomesticusFrance_1	11	0.310475	0.015764
DomesticusIran	DomesticusFrance_1	12	0.414226	0.00100105
DomesticusIran	DomesticusFrance_1	13	0.443734	0.000383511
DomesticusIran	DomesticusFrance_1	14	0.401828	0.00120699
DomesticusIran	DomesticusFrance_1	15	0.0923982	0.519006
DomesticusIran	DomesticusFrance_1	16	0.192449	0.185241
DomesticusIran	DomesticusFrance_1	17	0.382285	0.0080064
DomesticusIran	DomesticusFrance_1	18	0.320158	0.0320297
DomesticusIran	DomesticusFrance_1	19	0.266296	0.154904
DomesticusIran	DomesticusFrance_1	X	0.333711	0.00180178
MusculusAfghanistan	DomesticusFrance_1	1	0.222478	0.0285042
MusculusAfghanistan	DomesticusFrance_1	2	-0.0189839	0.858246
MusculusAfghanistan	DomesticusFrance_1	3	0.290677	0.00935547
MusculusAfghanistan	DomesticusFrance_1	4	0.357174	0.00132669
MusculusAfghanistan	DomesticusFrance_1	5	0.242504	0.0360583
MusculusAfghanistan	DomesticusFrance_1	6	0.167805	0.152979
MusculusAfghanistan	DomesticusFrance_1	7	0.407775	0.000377403
MusculusAfghanistan	DomesticusFrance_1	8	0.152152	0.230051
MusculusAfghanistan	DomesticusFrance_1	9	0.165068	0.199805
MusculusAfghanistan	DomesticusFrance_1	10	0.200087	0.110029
MusculusAfghanistan	DomesticusFrance_1	11	0.117144	0.372727
MusculusAfghanistan	DomesticusFrance_1	12	0.235176	0.0704805
MusculusAfghanistan	DomesticusFrance_1	13	0.180772	0.166904
MusculusAfghanistan	DomesticusFrance_1	14	0.201078	0.117087
MusculusAfghanistan	DomesticusFrance_1	15	0.143258	0.315915
MusculusAfghanistan	DomesticusFrance_1	16	-0.0769388	0.599272
MusculusAfghanistan	DomesticusFrance_1	17	0.369912	0.0104916
MusculusAfghanistan	DomesticusFrance_1	18	0.316469	0.0341774
MusculusAfghanistan	DomesticusFrance_1	19	0.284538	0.127519
MusculusAfghanistan	DomesticusFrance_1	X	0.445026	1.97765e-05
MusculusCzech	DomesticusFrance_1	1	0.170024	0.0959163
MusculusCzech	DomesticusFrance_1	2	0.162924	0.122821
MusculusCzech	DomesticusFrance_1	3	0.195789	0.0837645
MusculusCzech	DomesticusFrance_1	4	0.219388	0.0536213
MusculusCzech	DomesticusFrance_1	5	0.132831	0.255928
MusculusCzech	DomesticusFrance_1	6	0.0619474	0.600053
MusculusCzech	DomesticusFrance_1	7	0.282237	0.0163058
MusculusCzech	DomesticusFrance_1	8	0.00238095	0.985103
MusculusCzech	DomesticusFrance_1	9	-0.0862985	0.504815
MusculusCzech	DomesticusFrance_1	10	-0.0895105	0.478275
MusculusCzech	DomesticusFrance_1	11	0.0496249	0.706516
MusculusCzech	DomesticusFrance_1	12	0.360934	0.00460919
MusculusCzech	DomesticusFrance_1	13	0.255071	0.0491976
MusculusCzech	DomesticusFrance_1	14	0.0188109	0.88462
MusculusCzech	DomesticusFrance_1	15	0.163348	0.252071
MusculusCzech	DomesticusFrance_1	16	-0.044898	0.759356
MusculusCzech	DomesticusFrance_1	17	0.192068	0.195882
MusculusCzech	DomesticusFrance_1	18	0.0192358	0.900192
MusculusCzech	DomesticusFrance_1	19	0.147497	0.436677
MusculusCzech	DomesticusFrance_1	X	0.259371	0.0165277
MusculusKazakhstan	DomesticusFrance_1	1	0.00453661	0.964824
MusculusKazakhstan	DomesticusFrance_1	2	0.167288	0.112977
MusculusKazakhstan	DomesticusFrance_1	3	0.244645	0.029786
MusculusKazakhstan	DomesticusFrance_1	4	0.245969	0.0299511
MusculusKazakhstan	DomesticusFrance_1	5	0.219175	0.0588555
MusculusKazakhstan	DomesticusFrance_1	6	0.273188	0.0185213
MusculusKazakhstan	DomesticusFrance_1	7	0.134735	0.259146
MusculusKazakhstan	DomesticusFrance_1	8	-0.0551282	0.66526
MusculusKazakhstan	DomesticusFrance_1	9	-0.0362872	0.779475
MusculusKazakhstan	DomesticusFrance_1	10	0.111538	0.37639
MusculusKazakhstan	DomesticusFrance_1	11	0.198111	0.129176
MusculusKazakhstan	DomesticusFrance_1	12	0.322645	0.0119282
MusculusKazakhstan	DomesticusFrance_1	13	0.247346	0.0567338
MusculusKazakhstan	DomesticusFrance_1	14	-0.100098	0.438883
MusculusKazakhstan	DomesticusFrance_1	15	0.285882	0.0419865
MusculusKazakhstan	DomesticusFrance_1	16	0.0712245	0.626741
MusculusKazakhstan	DomesticusFrance_1	17	0.375	0.00939922
MusculusKazakhstan	DomesticusFrance_1	18	0.0727273	0.634951
MusculusKazakhstan	DomesticusFrance_1	19	-0.225362	0.231157
MusculusKazakhstan	DomesticusFrance_1	X	0.403791	0.000127014
DomesticusFrance_1	DomesticusFrance_2	1	0.297575	0.00307489
DomesticusFrance_1	DomesticusFrance_2	2	0.4914	7.57497e-07
DomesticusFrance_1	DomesticusFrance_2	3	0.104406	0.359827
DomesticusFrance_1	DomesticusFrance_2	4	0.329329	0.00323792
DomesticusFrance_1	DomesticusFrance_2	5	0.330811	0.00374496
DomesticusFrance_1	DomesticusFrance_2	6	0.387812	0.000640306
DomesticusFrance_1	DomesticusFrance_2	7	0.335874	0.00392156
DomesticusFrance_1	DomesticusFrance_2	8	0.256593	0.0406881
DomesticusFrance_1	DomesticusFrance_2	9	0.104077	0.420811
DomesticusFrance_1	DomesticusFrance_2	10	0.327622	0.00771977
DomesticusFrance_1	DomesticusFrance_2	11	0.217394	0.0952121
DomesticusFrance_1	DomesticusFrance_2	12	0.583162	1.01103e-06
DomesticusFrance_1	DomesticusFrance_2	13	0.19172	0.142249
DomesticusFrance_1	DomesticusFrance_2	14	0.326333	0.0096384
DomesticusFrance_1	DomesticusFrance_2	15	0.456109	0.00076887
DomesticusFrance_1	DomesticusFrance_2	16	-0.0519388	0.72302
DomesticusFrance_1	DomesticusFrance_2	17	0.573196	2.54177e-05
DomesticusFrance_1	DomesticusFrance_2	18	0.0487484	0.750484
DomesticusFrance_1	DomesticusFrance_2	19	0.293882	0.114957
DomesticusFrance_1	DomesticusFrance_2	X	0.141333	0.196975
DomesticusGermany	DomesticusFrance_2	1	0.496621	2.29613e-07
DomesticusGermany	DomesticusFrance_2	2	0.333031	0.00125711
DomesticusGermany	DomesticusFrance_2	3	0.364508	0.000957975
DomesticusGermany	DomesticusFrance_2	4	0.324701	0.00372679
DomesticusGermany	DomesticusFrance_2	5	0.216273	0.0623717
DomesticusGermany	DomesticusFrance_2	6	0.514846	2.69158e-06
DomesticusGermany	DomesticusFrance_2	7	0.318863	0.00633454
DomesticusGermany	DomesticusFrance_2	8	0.342582	0.00558789
DomesticusGermany	DomesticusFrance_2	9	0.0879605	0.496615
DomesticusGermany	DomesticusFrance_2	10	0.284615	0.0215694
DomesticusGermany	DomesticusFrance_2	11	-0.0205613	0.876086
DomesticusGermany	DomesticusFrance_2	12	0.511753	2.92616e-05
DomesticusGermany	DomesticusFrance_2	13	0.291581	0.0237946
DomesticusGermany	DomesticusFrance_2	14	0.142001	0.270917
DomesticusGermany	DomesticusFrance_2	15	0.33448	0.0164403
DomesticusGermany	DomesticusFrance_2	16	0.208265	0.150996
DomesticusGermany	DomesticusFrance_2	17	0.443224	0.00180761
DomesticusGermany	DomesticusFrance_2	18	0.11726	0.443011
DomesticusGermany	DomesticusFrance_2	19	0.331702	0.0733425
DomesticusGermany	DomesticusFrance_2	X	0.427067	4.57973e-05
DomesticusIran	DomesticusFrance_2	1	0.177454	0.0820543
DomesticusIran	DomesticusFrance_2	2	0.479025	1.56003e-06
DomesticusIran	DomesticusFrance_2	3	0.321422	0.00387223
DomesticusIran	DomesticusFrance_2	4	0.510945	1.75474e-06
DomesticusIran	DomesticusFrance_2	5	0.314253	0.00603758
DomesticusIran	DomesticusFrance_2	6	0.323836	0.00488403
DomesticusIran	DomesticusFrance_2	7	0.381343	0.000949729
DomesticusIran	DomesticusFrance_2	8	0.427289	0.000429252
DomesticusIran	DomesticusFrance_2	9	0.287704	0.0233627
DomesticusIran	DomesticusFrance_2	10	0.349825	0.00428326
DomesticusIran	DomesticusFrance_2	11	0.18783	0.150677
DomesticusIran	DomesticusFrance_2	12	0.340039	0.00785494
DomesticusIran	DomesticusFrance_2	13	0.242234	0.0622175
DomesticusIran	DomesticusFrance_2	14	0.350306	0.00525106
DomesticusIran	DomesticusFrance_2	15	0.328235	0.018697
DomesticusIran	DomesticusFrance_2	16	0.377857	0.00743393
DomesticusIran	DomesticusFrance_2	17	0.470051	0.000856816
DomesticusIran	DomesticusFrance_2	18	0.429644	0.00322555
DomesticusIran	DomesticusFrance_2	19	0.261846	0.16218
DomesticusIran	DomesticusFrance_2	X	0.370451	0.000483272
MusculusAfghanistan	DomesticusFrance_2	1	0.155573	0.128101
MusculusAfghanistan	DomesticusFrance_2	2	0.167989	0.111455
MusculusAfghanistan	DomesticusFrance_2	3	0.318452	0.00423359
MusculusAfghanistan	DomesticusFrance_2	4	0.222625	0.050102
MusculusAfghanistan	DomesticusFrance_2	5	0.152831	0.190525
MusculusAfghanistan	DomesticusFrance_2	6	0.0817919	0.488445
MusculusAfghanistan	DomesticusFrance_2	7	0.155669	0.191636
MusculusAfghanistan	DomesticusFrance_2	8	-0.0154304	0.903677
MusculusAfghanistan	DomesticusFrance_2	9	-0.113092	0.381477
MusculusAfghanistan	DomesticusFrance_2	10	0.0607955	0.630457
MusculusAfghanistan	DomesticusFrance_2	11	-0.0271742	0.836712
MusculusAfghanistan	DomesticusFrance_2	12	0.135093	0.303413
MusculusAfghanistan	DomesticusFrance_2	13	-0.0829119	0.52882
MusculusAfghanistan	DomesticusFrance_2	14	0.159024	0.216999
MusculusAfghanistan	DomesticusFrance_2	15	0.32	0.02207
MusculusAfghanistan	DomesticusFrance_2	16	0.284694	0.0474065
MusculusAfghanistan	DomesticusFrance_2	17	0.323543	0.0265265
MusculusAfghanistan	DomesticusFrance_2	18	0.169565	0.265469
MusculusAfghanistan	DomesticusFrance_2	19	0.231146	0.219084
MusculusAfghanistan	DomesticusFrance_2	X	0.110983	0.311925
MusculusCzech	DomesticusFrance_2	1	0.297917	0.00303951
MusculusCzech	DomesticusFrance_2	2	0.373117	0.000269926
MusculusCzech	DomesticusFrance_2	3	0.274197	0.0144719
MusculusCzech	DomesticusFrance_2	4	0.363902	0.00105637
MusculusCzech	DomesticusFrance_2	5	0.324865	0.00445894
MusculusCzech	DomesticusFrance_2	6	0.363051	0.00147717
MusculusCzech	DomesticusFrance_2	7	0.324072	0.0054848
MusculusCzech	DomesticusFrance_2	8	0.311401	0.0122546
MusculusCzech	DomesticusFrance_2	9	0.138123	0.284354
MusculusCzech	DomesticusFrance_2	10	-0.0487762	0.699611
MusculusCzech	DomesticusFrance_2	11	0.103862	0.429686
MusculusCzech	DomesticusFrance_2	12	0.395443	0.00176487
MusculusCzech	DomesticusFrance_2	13	0.0833009	0.526881
MusculusCzech	DomesticusFrance_2	14	0.191358	0.136252
MusculusCzech	DomesticusFrance_2	15	0.210045	0.139035
MusculusCzech	DomesticusFrance_2	16	0.269796	0.0608274
MusculusCzech	DomesticusFrance_2	17	0.173219	0.244269
MusculusCzech	DomesticusFrance_2	18	0.229644	0.129137
MusculusCzech	DomesticusFrance_2	19	0.397108	0.0297903
MusculusCzech	DomesticusFrance_2	X	0.221106	0.0419962
MusculusKazakhstan	DomesticusFrance_2	1	0.0332159	0.746705
MusculusKazakhstan	DomesticusFrance_2	2	0.338509	0.00103076
MusculusKazakhstan	DomesticusFrance_2	3	0.22186	0.0494066
MusculusKazakhstan	DomesticusFrance_2	4	0.324422	0.00375817
MusculusKazakhstan	DomesticusFrance_2	5	0.38825	0.000577537
MusculusKazakhstan	DomesticusFrance_2	6	0.433899	0.000112405
MusculusKazakhstan	DomesticusFrance_2	7	0.381214	0.000953828
MusculusKazakhstan	DomesticusFrance_2	8	0.081044	0.524371
MusculusKazakhstan	DomesticusFrance_2	9	-0.0449498	0.728661
MusculusKazakhstan	DomesticusFrance_2	10	0.0836101	0.507864
MusculusKazakhstan	DomesticusFrance_2	11	0.246013	0.0581251
MusculusKazakhstan	DomesticusFrance_2	12	0.490636	6.89782e-05
MusculusKazakhstan	DomesticusFrance_2	13	0.44718	0.000340898
MusculusKazakhstan	DomesticusFrance_2	14	0.265795	0.0367976
MusculusKazakhstan	DomesticusFrance_2	15	0.213937	0.131695
MusculusKazakhstan	DomesticusFrance_2	16	0.571735	1.77767e-05
MusculusKazakhstan	DomesticusFrance_2	17	0.361008	0.0126666
MusculusKazakhstan	DomesticusFrance_2	18	0.114361	0.454443
MusculusKazakhstan	DomesticusFrance_2	19	0.175973	0.352279
MusculusKazakhstan	DomesticusFrance_2	X	0.461677	8.69334e-06
DomesticusIran	DomesticusGermany	1	0.285767	0.00454805
DomesticusIran	DomesticusGermany	2	0.118124	0.264781
DomesticusIran	DomesticusGermany	3	0.31945	0.00410894
DomesticusIran	DomesticusGermany	4	0.367367	0.000937589
DomesticusIran	DomesticusGermany	5	0.153855	0.187535
DomesticusIran	DomesticusGermany	6	0.210633	0.071647
DomesticusIran	DomesticusGermany	7	0.253778	0.0314728
DomesticusIran	DomesticusGermany	8	0.255174	0.0418528
DomesticusIran	DomesticusGermany	9	0.191055	0.136884
DomesticusIran	DomesticusGermany	10	0.488068	3.72042e-05
DomesticusIran	DomesticusGermany	11	0.204335	0.117338
DomesticusIran	DomesticusGermany	12	0.340706	0.00772656
DomesticusIran	DomesticusGermany	13	0.302306	0.0188941
DomesticusIran	DomesticusGermany	14	0.488253	5.67903e-05
DomesticusIran	DomesticusGermany	15	0.251131	0.0754725
DomesticusIran	DomesticusGermany	16	0.376327	0.00769803
DomesticusIran	DomesticusGermany	17	0.320305	0.0281664
DomesticusIran	DomesticusGermany	18	0.250593	0.0968472
DomesticusIran	DomesticusGermany	19	0.141268	0.456498
DomesticusIran	DomesticusGermany	X	0.636799	5.71221e-11
MusculusAfghanistan	DomesticusGermany	1	0.354053	0.000374001
MusculusAfghanistan	DomesticusGermany	2	0.214206	0.0414621
MusculusAfghanistan	DomesticusGermany	3	0.343841	0.00191829
MusculusAfghanistan	DomesticusGermany	4	0.348828	0.00174824
MusculusAfghanistan	DomesticusGermany	5	0.192432	0.0981232
MusculusAfghanistan	DomesticusGermany	6	0.111233	0.345424
MusculusAfghanistan	DomesticusGermany	7	0.0261432	0.827439
MusculusAfghanistan	DomesticusGermany	8	0.31598	0.0109733
MusculusAfghanistan	DomesticusGermany	9	-0.0307975	0.812175
MusculusAfghanistan	DomesticusGermany	10	0.20083	0.108688
MusculusAfghanistan	DomesticusGermany	11	0.287024	0.0261805
MusculusAfghanistan	DomesticusGermany	12	0.326591	0.0108716
MusculusAfghanistan	DomesticusGermany	13	0.100194	0.446241
MusculusAfghanistan	DomesticusGermany	14	0.348996	0.00543471
MusculusAfghanistan	DomesticusGermany	15	0.0896833	0.531412
MusculusAfghanistan	DomesticusGermany	16	0.341531	0.0163189
MusculusAfghanistan	DomesticusGermany	17	0.196924	0.1846
MusculusAfghanistan	DomesticusGermany	18	0.141502	0.353828
MusculusAfghanistan	DomesticusGermany	19	0.299666	0.107656
MusculusAfghanistan	DomesticusGermany	X	0.315556	0.00326351
MusculusCzech	DomesticusGermany	1	0.276128	0.00618638
MusculusCzech	DomesticusGermany	2	0.2448	0.0193527
MusculusCzech	DomesticusGermany	3	-0.0331305	0.771926
MusculusCzech	DomesticusGermany	4	0.269439	0.0170558
MusculusCzech	DomesticusGermany	5	0.118378	0.311763
MusculusCzech	DomesticusGermany	6	0.194639	0.0965574
MusculusCzech	DomesticusGermany	7	0.389157	0.000728701
MusculusCzech	DomesticusGermany	8	0.152747	0.228211
MusculusCzech	DomesticusGermany	9	0.211352	0.0991464
MusculusCzech	DomesticusGermany	10	0.116259	0.356396
MusculusCzech	DomesticusGermany	11	-0.0712976	0.588273
MusculusCzech	DomesticusGermany	12	0.383384	0.00249734
MusculusCzech	DomesticusGermany	13	0.293748	0.022726
MusculusCzech	DomesticusGermany	14	0.0636851	0.622895
MusculusCzech	DomesticusGermany	15	0.141448	0.322131
MusculusCzech	DomesticusGermany	16	0.180102	0.215596
MusculusCzech	DomesticusGermany	17	-0.103377	0.48926
MusculusCzech	DomesticusGermany	18	-0.0376812	0.805878
MusculusCzech	DomesticusGermany	19	-0.0505006	0.790995
MusculusCzech	DomesticusGermany	X	0.41921	6.51649e-05
MusculusKazakhstan	DomesticusGermany	1	0.241795	0.0170305
MusculusKazakhstan	DomesticusGermany	2	0.127775	0.227431
MusculusKazakhstan	DomesticusGermany	3	0.251193	0.0255491
MusculusKazakhstan	DomesticusGermany	4	0.174572	0.126351
MusculusKazakhstan	DomesticusGermany	5	0.280569	0.0147615
MusculusKazakhstan	DomesticusGermany	6	0.353158	0.00202621
MusculusKazakhstan	DomesticusGermany	7	0.203679	0.0861506
MusculusKazakhstan	DomesticusGermany	8	0.152793	0.22807
MusculusKazakhstan	DomesticusGermany	9	-0.0118103	0.927409
MusculusKazakhstan	DomesticusGermany	10	0.25271	0.0422577
MusculusKazakhstan	DomesticusGermany	11	0.0585718	0.656657
MusculusKazakhstan	DomesticusGermany	12	0.228063	0.0796729
MusculusKazakhstan	DomesticusGermany	13	0.346707	0.00665114
MusculusKazakhstan	DomesticusGermany	14	0.0989398	0.444225
MusculusKazakhstan	DomesticusGermany	15	0.140995	0.323698
MusculusKazakhstan	DomesticusGermany	16	0.452347	0.00110181
MusculusKazakhstan	DomesticusGermany	17	0.285268	0.0519393
MusculusKazakhstan	DomesticusGermany	18	-0.0353096	0.817882
MusculusKazakhstan	DomesticusGermany	19	0.0665184	0.726908
MusculusKazakhstan	DomesticusGermany	X	0.492945	1.64513e-06
MusculusAfghanistan	DomesticusIran	1	0.177743	0.0815488
MusculusAfghanistan	DomesticusIran	2	0.26544	0.0109928
MusculusAfghanistan	DomesticusIran	3	0.393647	0.000331821
MusculusAfghanistan	DomesticusIran	4	0.425587	0.000102579
MusculusAfghanistan	DomesticusIran	5	0.100768	0.389672
MusculusAfghanistan	DomesticusIran	6	0.166412	0.156464
MusculusAfghanistan	DomesticusIran	7	0.385041	0.000838502
MusculusAfghanistan	DomesticusIran	8	0.328663	0.00801153
MusculusAfghanistan	DomesticusIran	9	0.338319	0.00715536
MusculusAfghanistan	DomesticusIran	10	0.142395	0.257833
MusculusAfghanistan	DomesticusIran	11	0.383662	0.0024778
MusculusAfghanistan	DomesticusIran	12	0.361545	0.00453546
MusculusAfghanistan	DomesticusIran	13	-0.10653	0.417868
MusculusAfghanistan	DomesticusIran	14	0.305835	0.0156332
MusculusAfghanistan	DomesticusIran	15	0.396833	0.00393776
MusculusAfghanistan	DomesticusIran	16	0.219286	0.13006
MusculusAfghanistan	DomesticusIran	17	0.413622	0.00385315
MusculusAfghanistan	DomesticusIran	18	0.451647	0.00184402
MusculusAfghanistan	DomesticusIran	19	-0.0362625	0.849121
MusculusAfghanistan	DomesticusIran	X	0.375552	0.000397513
MusculusCzech	DomesticusIran	1	0.0789501	0.442078
MusculusCzech	DomesticusIran	2	0.348399	0.000713693
MusculusCzech	DomesticusIran	3	0.336611	0.00241956
MusculusCzech	DomesticusIran	4	0.415344	0.000155995
MusculusCzech	DomesticusIran	5	0.0409957	0.726926
MusculusCzech	DomesticusIran	6	0.286605	0.0132987
MusculusCzech	DomesticusIran	7	0.274937	0.0194221
MusculusCzech	DomesticusIran	8	0.440568	0.00026914
MusculusCzech	DomesticusIran	9	0.343305	0.00630013
MusculusCzech	DomesticusIran	10	0.226661	0.069424
MusculusCzech	DomesticusIran	11	0.282301	0.028863
MusculusCzech	DomesticusIran	12	0.233676	0.0723454
MusculusCzech	DomesticusIran	13	0.0766324	0.560592
MusculusCzech	DomesticusIran	14	0.221475	0.083637
MusculusCzech	DomesticusIran	15	0.268688	0.0565898
MusculusCzech	DomesticusIran	16	0.0878571	0.548315
MusculusCzech	DomesticusIran	17	0.018617	0.901152
MusculusCzech	DomesticusIran	18	0.266403	0.0769073
MusculusCzech	DomesticusIran	19	-0.0393771	0.836328
MusculusCzech	DomesticusIran	X	0.318018	0.00301718
MusculusKazakhstan	DomesticusIran	1	0.12475	0.223421
MusculusKazakhstan	DomesticusIran	2	0.337363	0.00107481
MusculusKazakhstan	DomesticusIran	3	0.438121	5.38712e-05
MusculusKazakhstan	DomesticusIran	4	0.293264	0.00916649
MusculusKazakhstan	DomesticusIran	5	0.276899	0.0161739
MusculusKazakhstan	DomesticusIran	6	0.24582	0.0347608
MusculusKazakhstan	DomesticusIran	7	0.135186	0.257543
MusculusKazakhstan	DomesticusIran	8	0.164652	0.19355
MusculusKazakhstan	DomesticusIran	9	0.0279268	0.829407
MusculusKazakhstan	DomesticusIran	10	0.250087	0.0445162
MusculusKazakhstan	DomesticusIran	11	0.358933	0.00485794
MusculusKazakhstan	DomesticusIran	12	0.372492	0.00337997
MusculusKazakhstan	DomesticusIran	13	0.294804	0.0222203
MusculusKazakhstan	DomesticusIran	14	0.156455	0.224612
MusculusKazakhstan	DomesticusIran	15	0.100995	0.4807
MusculusKazakhstan	DomesticusIran	16	0.547653	4.64789e-05
MusculusKazakhstan	DomesticusIran	17	-0.0426688	0.775816
MusculusKazakhstan	DomesticusIran	18	0.111067	0.467626
MusculusKazakhstan	DomesticusIran	19	-0.0331479	0.861951
MusculusKazakhstan	DomesticusIran	X	0.660758	5.93658e-12
MusculusAfghanistan	MusculusCzech	1	0.282348	0.00507858
MusculusAfghanistan	MusculusCzech	2	-0.0548336	0.605689
MusculusAfghanistan	MusculusCzech	3	0.159372	0.160636
MusculusAfghanistan	MusculusCzech	4	0.375384	0.000707837
MusculusAfghanistan	MusculusCzech	5	0.30165	0.00853703
MusculusAfghanistan	MusculusCzech	6	0.254646	0.0285613
MusculusAfghanistan	MusculusCzech	7	0.309184	0.00822509
MusculusAfghanistan	MusculusCzech	8	0.24185	0.0541852
MusculusAfghanistan	MusculusCzech	9	0.0896729	0.488238
MusculusAfghanistan	MusculusCzech	10	0.161844	0.197738
MusculusAfghanistan	MusculusCzech	11	0.158766	0.225654
MusculusAfghanistan	MusculusCzech	12	0.301528	0.0192181
MusculusAfghanistan	MusculusCzech	13	0.225841	0.0827324
MusculusAfghanistan	MusculusCzech	14	0.327189	0.00943902
MusculusAfghanistan	MusculusCzech	15	0.190498	0.180571
MusculusAfghanistan	MusculusCzech	16	0.0231633	0.874474
MusculusAfghanistan	MusculusCzech	17	0.297294	0.0424172
MusculusAfghanistan	MusculusCzech	18	0.250329	0.0972104
MusculusAfghanistan	MusculusCzech	19	0.16485	0.38401
MusculusAfghanistan	MusculusCzech	X	0.324526	0.00244436
MusculusAfghanistan	MusculusKazakhstan	1	0.299574	0.00287314
MusculusAfghanistan	MusculusKazakhstan	2	0.138079	0.191809
MusculusAfghanistan	MusculusKazakhstan	3	0.26278	0.0192997
MusculusAfghanistan	MusculusKazakhstan	4	0.435526	6.74127e-05
MusculusAfghanistan	MusculusKazakhstan	5	0.234794	0.0425948
MusculusAfghanistan	MusculusKazakhstan	6	0.0269086	0.819975
MusculusAfghanistan	MusculusKazakhstan	7	-0.0268828	0.822636
MusculusAfghanistan	MusculusKazakhstan	8	-0.0485348	0.703314
MusculusAfghanistan	MusculusKazakhstan	9	-0.0331646	0.798032
MusculusAfghanistan	MusculusKazakhstan	10	0.215516	0.08468
MusculusAfghanistan	MusculusKazakhstan	11	0.508586	3.33993e-05
MusculusAfghanistan	MusculusKazakhstan	12	0.0458461	0.727964
MusculusAfghanistan	MusculusKazakhstan	13	-0.0293971	0.823561
MusculusAfghanistan	MusculusKazakhstan	14	0.0883634	0.494637
MusculusAfghanistan	MusculusKazakhstan	15	0.144977	0.31008
MusculusAfghanistan	MusculusKazakhstan	16	0.221939	0.125362
MusculusAfghanistan	MusculusKazakhstan	17	0.355458	0.0142088
MusculusAfghanistan	MusculusKazakhstan	18	0.154809	0.309913
MusculusAfghanistan	MusculusKazakhstan	19	-0.318354	0.0864306
MusculusAfghanistan	MusculusKazakhstan	X	0.52009	3.37191e-07
MusculusCzech	MusculusKazakhstan	1	0.247488	0.0145243
MusculusCzech	MusculusKazakhstan	2	0.452238	6.78816e-06
MusculusCzech	MusculusKazakhstan	3	0.0996835	0.382083
MusculusCzech	MusculusKazakhstan	4	0.364231	0.00104454
MusculusCzech	MusculusKazakhstan	5	0.259801	0.0243884
MusculusCzech	MusculusKazakhstan	6	0.446783	6.59793e-05
MusculusCzech	MusculusKazakhstan	7	0.0660493	0.581469
MusculusCzech	MusculusKazakhstan	8	0.122482	0.334957
MusculusCzech	MusculusKazakhstan	9	-0.00239228	0.985277
MusculusCzech	MusculusKazakhstan	10	0.159266	0.205072
MusculusCzech	MusculusKazakhstan	11	0.259739	0.0450544
MusculusCzech	MusculusKazakhstan	12	0.166268	0.2042
MusculusCzech	MusculusKazakhstan	13	0.0804668	0.541084
MusculusCzech	MusculusKazakhstan	14	0.142152	0.270403
MusculusCzech	MusculusKazakhstan	15	0.481448	0.00034796
MusculusCzech	MusculusKazakhstan	16	0.118061	0.419134
MusculusCzech	MusculusKazakhstan	17	0.494218	0.000414396
MusculusCzech	MusculusKazakhstan	18	0.134124	0.379732
MusculusCzech	MusculusKazakhstan	19	-0.0682981	0.719888
MusculusCzech	MusculusKazakhstan	X	0.21753	0.0455167

## Sheet: 3Mb
Population1	Population2	Chromosome	SpearmanRho	Pvalue
CastaneusTaiwan	CastaneusIndia	1	0.328191	0.00760819
CastaneusTaiwan	CastaneusIndia	2	0.30953	0.0161016
CastaneusTaiwan	CastaneusIndia	3	0.0786164	0.575783
CastaneusTaiwan	CastaneusIndia	4	0.437207	0.00119155
CastaneusTaiwan	CastaneusIndia	5	0.30401	0.0318419
CastaneusTaiwan	CastaneusIndia	6	0.0818367	0.576156
CastaneusTaiwan	CastaneusIndia	7	0.214503	0.143181
CastaneusTaiwan	CastaneusIndia	8	0.245847	0.112033
CastaneusTaiwan	CastaneusIndia	9	0.0350174	0.827933
CastaneusTaiwan	CastaneusIndia	10	0.445032	0.0027875
CastaneusTaiwan	CastaneusIndia	11	-0.0664165	0.683872
CastaneusTaiwan	CastaneusIndia	12	0.478424	0.00179243
CastaneusTaiwan	CastaneusIndia	13	0.0898687	0.581309
CastaneusTaiwan	CastaneusIndia	14	0.306446	0.0513313
CastaneusTaiwan	CastaneusIndia	15	0.25317	0.148552
CastaneusTaiwan	CastaneusIndia	16	0.355572	0.0458035
CastaneusTaiwan	CastaneusIndia	17	0.00927419	0.960508
CastaneusTaiwan	CastaneusIndia	18	0.154171	0.415971
CastaneusTaiwan	CastaneusIndia	19	-0.123308	0.604509
CastaneusTaiwan	CastaneusIndia	X	0.664388	2.36297e-08
DomesticusFrance_1	CastaneusIndia	1	0.386101	0.0014901
DomesticusFrance_1	CastaneusIndia	2	0.296805	0.0212881
DomesticusFrance_1	CastaneusIndia	3	0.206015	0.138879
DomesticusFrance_1	CastaneusIndia	4	0.414241	0.00226605
DomesticusFrance_1	CastaneusIndia	5	0.553806	3.01955e-05
DomesticusFrance_1	CastaneusIndia	6	0.151224	0.299631
DomesticusFrance_1	CastaneusIndia	7	0.413917	0.00344994
DomesticusFrance_1	CastaneusIndia	8	0.415886	0.00554292
DomesticusFrance_1	CastaneusIndia	9	0.247909	0.118097
DomesticusFrance_1	CastaneusIndia	10	0.349139	0.0217483
DomesticusFrance_1	CastaneusIndia	11	0.416135	0.00756813
DomesticusFrance_1	CastaneusIndia	12	0.547842	0.000253127
DomesticusFrance_1	CastaneusIndia	13	0.496623	0.00111602
DomesticusFrance_1	CastaneusIndia	14	0.15122	0.345284
DomesticusFrance_1	CastaneusIndia	15	0.17861	0.312177
DomesticusFrance_1	CastaneusIndia	16	-0.00769795	0.966647
DomesticusFrance_1	CastaneusIndia	17	0.265323	0.149148
DomesticusFrance_1	CastaneusIndia	18	0.239155	0.203086
DomesticusFrance_1	CastaneusIndia	19	0.237594	0.313131
DomesticusFrance_1	CastaneusIndia	X	0.35769	0.0067994
DomesticusFrance_2	CastaneusIndia	1	0.739336	2.01824e-12
DomesticusFrance_2	CastaneusIndia	2	0.616949	1.52631e-07
DomesticusFrance_2	CastaneusIndia	3	0.43622	0.00109374
DomesticusFrance_2	CastaneusIndia	4	0.424571	0.00170646
DomesticusFrance_2	CastaneusIndia	5	0.528836	7.87811e-05
DomesticusFrance_2	CastaneusIndia	6	0.185816	0.201143
DomesticusFrance_2	CastaneusIndia	7	0.510421	0.000210216
DomesticusFrance_2	CastaneusIndia	8	0.307007	0.0452303
DomesticusFrance_2	CastaneusIndia	9	0.117073	0.466024
DomesticusFrance_2	CastaneusIndia	10	0.341136	0.0251764
DomesticusFrance_2	CastaneusIndia	11	0.180488	0.265069
DomesticusFrance_2	CastaneusIndia	12	0.538274	0.000340086
DomesticusFrance_2	CastaneusIndia	13	0.227392	0.158211
DomesticusFrance_2	CastaneusIndia	14	0.493554	0.00104136
DomesticusFrance_2	CastaneusIndia	15	0.484798	0.00366364
DomesticusFrance_2	CastaneusIndia	16	0.28849	0.109317
DomesticusFrance_2	CastaneusIndia	17	0.540323	0.00170223
DomesticusFrance_2	CastaneusIndia	18	0.371301	0.0433673
DomesticusFrance_2	CastaneusIndia	19	0.55188	0.0116424
DomesticusFrance_2	CastaneusIndia	X	0.549419	1.15832e-05
DomesticusGermany	CastaneusIndia	1	0.556862	1.45499e-06
DomesticusGermany	CastaneusIndia	2	0.288302	0.0254918
DomesticusGermany	CastaneusIndia	3	0.367441	0.00679725
DomesticusGermany	CastaneusIndia	4	0.444976	0.000948854
DomesticusGermany	CastaneusIndia	5	0.333205	0.0180528
DomesticusGermany	CastaneusIndia	6	0.0993878	0.496859
DomesticusGermany	CastaneusIndia	7	0.629831	1.61665e-06
DomesticusGermany	CastaneusIndia	8	0.547418	0.000145281
DomesticusGermany	CastaneusIndia	9	0.246864	0.119706
DomesticusGermany	CastaneusIndia	10	0.423135	0.00469776
DomesticusGermany	CastaneusIndia	11	0.221951	0.168677
DomesticusGermany	CastaneusIndia	12	0.566979	0.000136431
DomesticusGermany	CastaneusIndia	13	0.375235	0.0170399
DomesticusGermany	CastaneusIndia	14	0.417596	0.00659591
DomesticusGermany	CastaneusIndia	15	0.28495	0.102375
DomesticusGermany	CastaneusIndia	16	0.286657	0.111689
DomesticusGermany	CastaneusIndia	17	0.0919355	0.622801
DomesticusGermany	CastaneusIndia	18	0.23426	0.212764
DomesticusGermany	CastaneusIndia	19	0.384962	0.0937255
DomesticusGermany	CastaneusIndia	X	0.580725	2.70543e-06
DomesticusIran	CastaneusIndia	1	0.363462	0.00292071
DomesticusIran	CastaneusIndia	2	0.523645	1.75986e-05
DomesticusIran	CastaneusIndia	3	0.522254	6.04506e-05
DomesticusIran	CastaneusIndia	4	0.644241	2.55959e-07
DomesticusIran	CastaneusIndia	5	0.577239	1.14171e-05
DomesticusIran	CastaneusIndia	6	0.265918	0.0647789
DomesticusIran	CastaneusIndia	7	0.482197	0.000519443
DomesticusIran	CastaneusIndia	8	0.539414	0.000189537
DomesticusIran	CastaneusIndia	9	0.391115	0.0114541
DomesticusIran	CastaneusIndia	10	0.415131	0.00563812
DomesticusIran	CastaneusIndia	11	0.0840525	0.606097
DomesticusIran	CastaneusIndia	12	0.545966	0.000268405
DomesticusIran	CastaneusIndia	13	0.624765	1.6392e-05
DomesticusIran	CastaneusIndia	14	0.491638	0.00109685
DomesticusIran	CastaneusIndia	15	0.365317	0.0336268
DomesticusIran	CastaneusIndia	16	0.485337	0.00486787
DomesticusIran	CastaneusIndia	17	0.802016	5.82073e-08
DomesticusIran	CastaneusIndia	18	0.678309	3.79964e-05
DomesticusIran	CastaneusIndia	19	0.377444	0.100873
DomesticusIran	CastaneusIndia	X	0.623787	2.80707e-07
MusculusAfghanistan	CastaneusIndia	1	0.510883	1.37168e-05
MusculusAfghanistan	CastaneusIndia	2	0.285635	0.0269467
MusculusAfghanistan	CastaneusIndia	3	0.625786	5.42419e-07
MusculusAfghanistan	CastaneusIndia	4	0.47904	0.00032725
MusculusAfghanistan	CastaneusIndia	5	0.168788	0.241297
MusculusAfghanistan	CastaneusIndia	6	0.215306	0.137352
MusculusAfghanistan	CastaneusIndia	7	0.406101	0.00418421
MusculusAfghanistan	CastaneusIndia	8	0.426004	0.00439563
MusculusAfghanistan	CastaneusIndia	9	0.165331	0.301591
MusculusAfghanistan	CastaneusIndia	10	0.323618	0.0342675
MusculusAfghanistan	CastaneusIndia	11	-0.0939962	0.563998
MusculusAfghanistan	CastaneusIndia	12	0.431895	0.0053881
MusculusAfghanistan	CastaneusIndia	13	0.310882	0.0508757
MusculusAfghanistan	CastaneusIndia	14	0.527352	0.000395905
MusculusAfghanistan	CastaneusIndia	15	0.333231	0.0541262
MusculusAfghanistan	CastaneusIndia	16	0.31305	0.081059
MusculusAfghanistan	CastaneusIndia	17	0.41371	0.0206938
MusculusAfghanistan	CastaneusIndia	18	0.593326	0.000548654
MusculusAfghanistan	CastaneusIndia	19	0.234586	0.319476
MusculusAfghanistan	CastaneusIndia	X	0.119344	0.380986
MusculusCzech	CastaneusIndia	1	0.284135	0.021801
MusculusCzech	CastaneusIndia	2	0.351598	0.00587414
MusculusCzech	CastaneusIndia	3	0.295678	0.0315902
MusculusCzech	CastaneusIndia	4	0.504482	0.000137023
MusculusCzech	CastaneusIndia	5	0.254262	0.0747755
MusculusCzech	CastaneusIndia	6	0.334184	0.0189349
MusculusCzech	CastaneusIndia	7	0.401759	0.00464866
MusculusCzech	CastaneusIndia	8	0.178345	0.25253
MusculusCzech	CastaneusIndia	9	0.303659	0.0535967
MusculusCzech	CastaneusIndia	10	0.151012	0.333729
MusculusCzech	CastaneusIndia	11	0.289493	0.0700053
MusculusCzech	CastaneusIndia	12	0.535272	0.000372426
MusculusCzech	CastaneusIndia	13	0.418011	0.0072741
MusculusCzech	CastaneusIndia	14	0.222474	0.162093
MusculusCzech	CastaneusIndia	15	0.56272	0.000531647
MusculusCzech	CastaneusIndia	16	0.276393	0.125692
MusculusCzech	CastaneusIndia	17	0.00927419	0.960508
MusculusCzech	CastaneusIndia	18	0.296107	0.112107
MusculusCzech	CastaneusIndia	19	0.162406	0.493913
MusculusCzech	CastaneusIndia	X	0.361381	0.00621002
MusculusKazakhstan	CastaneusIndia	1	0.255551	0.0399186
MusculusKazakhstan	CastaneusIndia	2	0.539039	8.85195e-06
MusculusKazakhstan	CastaneusIndia	3	0.121593	0.385762
MusculusKazakhstan	CastaneusIndia	4	0.294203	0.034255
MusculusKazakhstan	CastaneusIndia	5	0.398319	0.00417136
MusculusKazakhstan	CastaneusIndia	6	0.183061	0.208023
MusculusKazakhstan	CastaneusIndia	7	0.103886	0.482257
MusculusKazakhstan	CastaneusIndia	8	-0.0409242	0.794432
MusculusKazakhstan	CastaneusIndia	9	-0.0989547	0.538199
MusculusKazakhstan	CastaneusIndia	10	0.27469	0.0746424
MusculusKazakhstan	CastaneusIndia	11	0.0534709	0.743146
MusculusKazakhstan	CastaneusIndia	12	0.334334	0.0349823
MusculusKazakhstan	CastaneusIndia	13	0.17955	0.267602
MusculusKazakhstan	CastaneusIndia	14	0.345645	0.0268645
MusculusKazakhstan	CastaneusIndia	15	0.602445	0.000163214
MusculusKazakhstan	CastaneusIndia	16	0.477639	0.00569948
MusculusKazakhstan	CastaneusIndia	17	-0.191935	0.300952
MusculusKazakhstan	CastaneusIndia	18	0.333482	0.0717201
MusculusKazakhstan	CastaneusIndia	19	-0.221053	0.348974
MusculusKazakhstan	CastaneusIndia	X	0.635407	1.43419e-07
DomesticusFrance_1	CastaneusTaiwan	1	0.151005	0.22986
DomesticusFrance_1	CastaneusTaiwan	2	0.0132815	0.919774
DomesticusFrance_1	CastaneusTaiwan	3	0.284632	0.0388588
DomesticusFrance_1	CastaneusTaiwan	4	0.0237343	0.867359
DomesticusFrance_1	CastaneusTaiwan	5	0.0509484	0.725306
DomesticusFrance_1	CastaneusTaiwan	6	0.310714	0.029784
DomesticusFrance_1	CastaneusTaiwan	7	0.280829	0.0531792
DomesticusFrance_1	CastaneusTaiwan	8	0.295379	0.0544793
DomesticusFrance_1	CastaneusTaiwan	9	-0.109756	0.494533
DomesticusFrance_1	CastaneusTaiwan	10	0.266989	0.0834971
DomesticusFrance_1	CastaneusTaiwan	11	-0.101126	0.534673
DomesticusFrance_1	CastaneusTaiwan	12	0.463602	0.00258782
DomesticusFrance_1	CastaneusTaiwan	13	0.181801	0.261549
DomesticusFrance_1	CastaneusTaiwan	14	-0.2723	0.0850038
DomesticusFrance_1	CastaneusTaiwan	15	0.102215	0.565136
DomesticusFrance_1	CastaneusTaiwan	16	0.357038	0.0448537
DomesticusFrance_1	CastaneusTaiwan	17	0.347984	0.0550714
DomesticusFrance_1	CastaneusTaiwan	18	0.20089	0.287119
DomesticusFrance_1	CastaneusTaiwan	19	0.368421	0.109964
DomesticusFrance_1	CastaneusTaiwan	X	0.116815	0.391231
DomesticusFrance_2	CastaneusTaiwan	1	0.265559	0.0325154
DomesticusFrance_2	CastaneusTaiwan	2	0.260072	0.0447697
DomesticusFrance_2	CastaneusTaiwan	3	0.235204	0.090008
DomesticusFrance_2	CastaneusTaiwan	4	0.420302	0.00192071
DomesticusFrance_2	CastaneusTaiwan	5	0.22497	0.11624
DomesticusFrance_2	CastaneusTaiwan	6	0.450612	0.00115772
DomesticusFrance_2	CastaneusTaiwan	7	0.466565	0.00082986
DomesticusFrance_2	CastaneusTaiwan	8	0.467381	0.00157792
DomesticusFrance_2	CastaneusTaiwan	9	0.296341	0.0599265
DomesticusFrance_2	CastaneusTaiwan	10	0.0282392	0.857344
DomesticusFrance_2	CastaneusTaiwan	11	0.0795497	0.625594
DomesticusFrance_2	CastaneusTaiwan	12	0.639212	9.01262e-06
DomesticusFrance_2	CastaneusTaiwan	13	0.518574	0.00060801
DomesticusFrance_2	CastaneusTaiwan	14	0.368467	0.0177663
DomesticusFrance_2	CastaneusTaiwan	15	-0.0065699	0.970584
DomesticusFrance_2	CastaneusTaiwan	16	0.314516	0.07957
DomesticusFrance_2	CastaneusTaiwan	17	0.350806	0.0529978
DomesticusFrance_2	CastaneusTaiwan	18	0.204449	0.278484
DomesticusFrance_2	CastaneusTaiwan	19	0.21203	0.369486
DomesticusFrance_2	CastaneusTaiwan	X	0.367464	0.00533586
DomesticusGermany	CastaneusTaiwan	1	0.253759	0.0413812
DomesticusGermany	CastaneusTaiwan	2	0.0709642	0.590023
DomesticusGermany	CastaneusTaiwan	3	0.141509	0.312143
DomesticusGermany	CastaneusTaiwan	4	0.311534	0.0245656
DomesticusGermany	CastaneusTaiwan	5	-0.0486435	0.737278
DomesticusGermany	CastaneusTaiwan	6	0.325204	0.0226061
DomesticusGermany	CastaneusTaiwan	7	0.247503	0.0898757
DomesticusGermany	CastaneusTaiwan	8	0.334189	0.0285061
DomesticusGermany	CastaneusTaiwan	9	-0.0602787	0.708124
DomesticusGermany	CastaneusTaiwan	10	0.102235	0.514171
DomesticusGermany	CastaneusTaiwan	11	-0.134897	0.406589
DomesticusGermany	CastaneusTaiwan	12	0.682927	1.2034e-06
DomesticusGermany	CastaneusTaiwan	13	0.429268	0.00570829
DomesticusGermany	CastaneusTaiwan	14	0.0590592	0.713776
DomesticusGermany	CastaneusTaiwan	15	0.566081	0.000483863
DomesticusGermany	CastaneusTaiwan	16	0.479839	0.00545032
DomesticusGermany	CastaneusTaiwan	17	0.328226	0.0714354
DomesticusGermany	CastaneusTaiwan	18	-0.0460512	0.809057
DomesticusGermany	CastaneusTaiwan	19	0.169925	0.473849
DomesticusGermany	CastaneusTaiwan	X	0.290636	0.0297796
DomesticusIran	CastaneusTaiwan	1	0.158523	0.20722
DomesticusIran	CastaneusTaiwan	2	0.0446235	0.734949
DomesticusIran	CastaneusTaiwan	3	0.217223	0.118189
DomesticusIran	CastaneusTaiwan	4	0.576795	7.62053e-06
DomesticusIran	CastaneusTaiwan	5	0.122977	0.394868
DomesticusIran	CastaneusTaiwan	6	0.398776	0.00453774
DomesticusIran	CastaneusTaiwan	7	0.10508	0.477209
DomesticusIran	CastaneusTaiwan	8	0.294473	0.0552595
DomesticusIran	CastaneusTaiwan	9	0.204878	0.198802
DomesticusIran	CastaneusTaiwan	10	0.0747508	0.633791
DomesticusIran	CastaneusTaiwan	11	-0.0515947	0.751868
DomesticusIran	CastaneusTaiwan	12	0.417636	0.00733211
DomesticusIran	CastaneusTaiwan	13	0.0819887	0.615001
DomesticusIran	CastaneusTaiwan	14	0.06777	0.673752
DomesticusIran	CastaneusTaiwan	15	0.0371276	0.834867
DomesticusIran	CastaneusTaiwan	16	0.61437	0.00018356
DomesticusIran	CastaneusTaiwan	17	0.0895161	0.632019
DomesticusIran	CastaneusTaiwan	18	0.195551	0.300387
DomesticusIran	CastaneusTaiwan	19	-0.0541353	0.820675
DomesticusIran	CastaneusTaiwan	X	0.423513	0.0011446
MusculusAfghanistan	CastaneusTaiwan	1	0.261582	0.0353068
MusculusAfghanistan	CastaneusTaiwan	2	-0.209836	0.107581
MusculusAfghanistan	CastaneusTaiwan	3	0.204564	0.141745
MusculusAfghanistan	CastaneusTaiwan	4	0.373602	0.00636909
MusculusAfghanistan	CastaneusTaiwan	5	0.0228091	0.875067
MusculusAfghanistan	CastaneusTaiwan	6	-0.0203061	0.889855
MusculusAfghanistan	CastaneusTaiwan	7	0.319909	0.0266519
MusculusAfghanistan	CastaneusTaiwan	8	0.1119	0.474979
MusculusAfghanistan	CastaneusTaiwan	9	0.137108	0.392652
MusculusAfghanistan	CastaneusTaiwan	10	0.368469	0.0150474
MusculusAfghanistan	CastaneusTaiwan	11	-0.0225141	0.890325
MusculusAfghanistan	CastaneusTaiwan	12	0.214071	0.184704
MusculusAfghanistan	CastaneusTaiwan	13	0.105816	0.515791
MusculusAfghanistan	CastaneusTaiwan	14	0.189199	0.236123
MusculusAfghanistan	CastaneusTaiwan	15	-0.177693	0.314707
MusculusAfghanistan	CastaneusTaiwan	16	-0.0194282	0.915948
MusculusAfghanistan	CastaneusTaiwan	17	0.327016	0.0725481
MusculusAfghanistan	CastaneusTaiwan	18	-0.0224694	0.906182
MusculusAfghanistan	CastaneusTaiwan	19	0.439098	0.0527507
MusculusAfghanistan	CastaneusTaiwan	X	0.17177	0.205566
MusculusCzech	CastaneusTaiwan	1	0.180026	0.151284
MusculusCzech	CastaneusTaiwan	2	0.28858	0.0253441
MusculusCzech	CastaneusTaiwan	3	0.164973	0.237803
MusculusCzech	CastaneusTaiwan	4	0.125758	0.374357
MusculusCzech	CastaneusTaiwan	5	-0.0555582	0.70156
MusculusCzech	CastaneusTaiwan	6	0.283265	0.0485786
MusculusCzech	CastaneusTaiwan	7	0.404364	0.00436487
MusculusCzech	CastaneusTaiwan	8	0.137421	0.379535
MusculusCzech	CastaneusTaiwan	9	-0.00836237	0.958616
MusculusCzech	CastaneusTaiwan	10	0.101933	0.515421
MusculusCzech	CastaneusTaiwan	11	0.0682927	0.675425
MusculusCzech	CastaneusTaiwan	12	0.303377	0.05704
MusculusCzech	CastaneusTaiwan	13	0.187054	0.24778
MusculusCzech	CastaneusTaiwan	14	0.249826	0.115189
MusculusCzech	CastaneusTaiwan	15	0.161192	0.362443
MusculusCzech	CastaneusTaiwan	16	0.0131965	0.942854
MusculusCzech	CastaneusTaiwan	17	0.512097	0.00322924
MusculusCzech	CastaneusTaiwan	18	-0.0941046	0.620861
MusculusCzech	CastaneusTaiwan	19	-0.0827068	0.728851
MusculusCzech	CastaneusTaiwan	X	0.374299	0.00448418
MusculusKazakhstan	CastaneusTaiwan	1	0.343531	0.00508322
MusculusKazakhstan	CastaneusTaiwan	2	0.187608	0.151169
MusculusKazakhstan	CastaneusTaiwan	3	0.20029	0.150439
MusculusKazakhstan	CastaneusTaiwan	4	0.295484	0.0334445
MusculusKazakhstan	CastaneusTaiwan	5	0.337431	0.0165571
MusculusKazakhstan	CastaneusTaiwan	6	0.51602	0.00014762
MusculusKazakhstan	CastaneusTaiwan	7	0.45495	0.00115899
MusculusKazakhstan	CastaneusTaiwan	8	0.204017	0.189433
MusculusKazakhstan	CastaneusTaiwan	9	0.246864	0.119706
MusculusKazakhstan	CastaneusTaiwan	10	0.203715	0.190103
MusculusKazakhstan	CastaneusTaiwan	11	0.286679	0.0728963
MusculusKazakhstan	CastaneusTaiwan	12	0.446529	0.00387386
MusculusKazakhstan	CastaneusTaiwan	13	0.459662	0.0028455
MusculusKazakhstan	CastaneusTaiwan	14	0.358014	0.0215458
MusculusKazakhstan	CastaneusTaiwan	15	0.502827	0.0024388
MusculusKazakhstan	CastaneusTaiwan	16	0.66239	3.6299e-05
MusculusKazakhstan	CastaneusTaiwan	17	0.543548	0.00157648
MusculusKazakhstan	CastaneusTaiwan	18	0.0585095	0.758756
MusculusKazakhstan	CastaneusTaiwan	19	0.221053	0.348974
MusculusKazakhstan	CastaneusTaiwan	X	0.479289	0.00018606
DomesticusGermany	DomesticusFrance_1	1	0.168575	0.179481
DomesticusGermany	DomesticusFrance_1	2	0.318422	0.0131563
DomesticusGermany	DomesticusFrance_1	3	0.201016	0.148935
DomesticusGermany	DomesticusFrance_1	4	0.359515	0.00885408
DomesticusGermany	DomesticusFrance_1	5	0.272317	0.0557226
DomesticusGermany	DomesticusFrance_1	6	0.385816	0.00618359
DomesticusGermany	DomesticusFrance_1	7	0.446591	0.00146344
DomesticusGermany	DomesticusFrance_1	8	0.237995	0.124336
DomesticusGermany	DomesticusFrance_1	9	0.0182927	0.90962
DomesticusGermany	DomesticusFrance_1	10	0.511477	0.000455965
DomesticusGermany	DomesticusFrance_1	11	0.3	0.0600018
DomesticusGermany	DomesticusFrance_1	12	0.456473	0.00307029
DomesticusGermany	DomesticusFrance_1	13	0.361538	0.0218935
DomesticusGermany	DomesticusFrance_1	14	0.267422	0.0909667
DomesticusGermany	DomesticusFrance_1	15	-0.00443086	0.980159
DomesticusGermany	DomesticusFrance_1	16	0.257698	0.154463
DomesticusGermany	DomesticusFrance_1	17	0.427419	0.0164701
DomesticusGermany	DomesticusFrance_1	18	0.409121	0.0247738
DomesticusGermany	DomesticusFrance_1	19	0.239098	0.309986
DomesticusGermany	DomesticusFrance_1	X	0.521189	3.81325e-05
DomesticusIran	DomesticusFrance_1	1	0.232736	0.0620863
DomesticusIran	DomesticusFrance_1	2	0.359322	0.00480867
DomesticusIran	DomesticusFrance_1	3	0.383648	0.0045712
DomesticusIran	DomesticusFrance_1	4	0.394775	0.00377705
DomesticusIran	DomesticusFrance_1	5	0.541128	4.96027e-05
DomesticusIran	DomesticusFrance_1	6	0.371837	0.00852018
DomesticusIran	DomesticusFrance_1	7	0.351064	0.0144229
DomesticusIran	DomesticusFrance_1	8	0.478707	0.00116517
DomesticusIran	DomesticusFrance_1	9	0.173693	0.277449
DomesticusIran	DomesticusFrance_1	10	0.130172	0.405414
DomesticusIran	DomesticusFrance_1	11	0.311632	0.05029
DomesticusIran	DomesticusFrance_1	12	0.404878	0.00955585
DomesticusIran	DomesticusFrance_1	13	0.367542	0.01964
DomesticusIran	DomesticusFrance_1	14	0.397038	0.0101616
DomesticusIran	DomesticusFrance_1	15	0.0652406	0.713935
DomesticusIran	DomesticusFrance_1	16	0.221774	0.222506
DomesticusIran	DomesticusFrance_1	17	0.24879	0.177139
DomesticusIran	DomesticusFrance_1	18	0.213793	0.256621
DomesticusIran	DomesticusFrance_1	19	0.392481	0.0869559
DomesticusIran	DomesticusFrance_1	X	0.287765	0.0315091
MusculusAfghanistan	DomesticusFrance_1	1	0.289292	0.0194231
MusculusAfghanistan	DomesticusFrance_1	2	-0.0230064	0.861487
MusculusAfghanistan	DomesticusFrance_1	3	0.317449	0.0205463
MusculusAfghanistan	DomesticusFrance_1	4	0.465039	0.000513713
MusculusAfghanistan	DomesticusFrance_1	5	0.248595	0.0817154
MusculusAfghanistan	DomesticusFrance_1	6	0.00908163	0.950617
MusculusAfghanistan	DomesticusFrance_1	7	0.463634	0.000903845
MusculusAfghanistan	DomesticusFrance_1	8	0.246451	0.111126
MusculusAfghanistan	DomesticusFrance_1	9	0.183798	0.250013
MusculusAfghanistan	DomesticusFrance_1	10	0.123679	0.429436
MusculusAfghanistan	DomesticusFrance_1	11	0.183677	0.256574
MusculusAfghanistan	DomesticusFrance_1	12	0.137711	0.396777
MusculusAfghanistan	DomesticusFrance_1	13	0.298874	0.0610158
MusculusAfghanistan	DomesticusFrance_1	14	0.127003	0.428779
MusculusAfghanistan	DomesticusFrance_1	15	0.0964095	0.587544
MusculusAfghanistan	DomesticusFrance_1	16	-0.0769795	0.675392
MusculusAfghanistan	DomesticusFrance_1	17	0.300403	0.100586
MusculusAfghanistan	DomesticusFrance_1	18	0.247608	0.187091
MusculusAfghanistan	DomesticusFrance_1	19	0.380451	0.097968
MusculusAfghanistan	DomesticusFrance_1	X	0.372454	0.00470143
MusculusCzech	DomesticusFrance_1	1	0.182998	0.144536
MusculusCzech	DomesticusFrance_1	2	0.236955	0.0683201
MusculusCzech	DomesticusFrance_1	3	0.12627	0.367614
MusculusCzech	DomesticusFrance_1	4	0.341074	0.0133451
MusculusCzech	DomesticusFrance_1	5	0.171573	0.233506
MusculusCzech	DomesticusFrance_1	6	0.0670408	0.647178
MusculusCzech	DomesticusFrance_1	7	0.33033	0.021845
MusculusCzech	DomesticusFrance_1	8	0.0169133	0.914275
MusculusCzech	DomesticusFrance_1	9	-0.13676	0.393868
MusculusCzech	DomesticusFrance_1	10	-0.222893	0.150807
MusculusCzech	DomesticusFrance_1	11	0.175422	0.278938
MusculusCzech	DomesticusFrance_1	12	0.286492	0.0730923
MusculusCzech	DomesticusFrance_1	13	0.426266	0.00609426
MusculusCzech	DomesticusFrance_1	14	-0.0195122	0.903622
MusculusCzech	DomesticusFrance_1	15	0.257143	0.142071
MusculusCzech	DomesticusFrance_1	16	-0.247067	0.1728
MusculusCzech	DomesticusFrance_1	17	0.306452	0.0935912
MusculusCzech	DomesticusFrance_1	18	-0.0607341	0.749868
MusculusCzech	DomesticusFrance_1	19	-0.136842	0.565096
MusculusCzech	DomesticusFrance_1	X	0.427341	0.00102021
MusculusKazakhstan	DomesticusFrance_1	1	0.161888	0.197615
MusculusKazakhstan	DomesticusFrance_1	2	0.134593	0.305224
MusculusKazakhstan	DomesticusFrance_1	3	0.296888	0.0308681
MusculusKazakhstan	DomesticusFrance_1	4	0.281653	0.0430928
MusculusKazakhstan	DomesticusFrance_1	5	0.0642017	0.657802
MusculusKazakhstan	DomesticusFrance_1	6	0.372347	0.00842308
MusculusKazakhstan	DomesticusFrance_1	7	0.114959	0.436541
MusculusKazakhstan	DomesticusFrance_1	8	0.0182724	0.907415
MusculusKazakhstan	DomesticusFrance_1	9	-0.166376	0.298502
MusculusKazakhstan	DomesticusFrance_1	10	0.111145	0.477983
MusculusKazakhstan	DomesticusFrance_1	11	0.173921	0.283136
MusculusKazakhstan	DomesticusFrance_1	12	0.290807	0.0686874
MusculusKazakhstan	DomesticusFrance_1	13	0.327392	0.0391918
MusculusKazakhstan	DomesticusFrance_1	14	-0.241463	0.128282
MusculusKazakhstan	DomesticusFrance_1	15	0.252254	0.150078
MusculusKazakhstan	DomesticusFrance_1	16	0.0630499	0.731738
MusculusKazakhstan	DomesticusFrance_1	17	0.281855	0.124502
MusculusKazakhstan	DomesticusFrance_1	18	0.00378198	0.984175
MusculusKazakhstan	DomesticusFrance_1	19	0.118797	0.617892
MusculusKazakhstan	DomesticusFrance_1	X	0.394463	0.00262684
DomesticusFrance_1	DomesticusFrance_2	1	0.365603	0.00274611
DomesticusFrance_1	DomesticusFrance_2	2	0.540317	8.34824e-06
DomesticusFrance_1	DomesticusFrance_2	3	0.119416	0.394388
DomesticusFrance_1	DomesticusFrance_2	4	0.245881	0.0789086
DomesticusFrance_1	DomesticusFrance_2	5	0.3503	0.012634
DomesticusFrance_1	DomesticusFrance_2	6	0.316122	0.0269101
DomesticusFrance_1	DomesticusFrance_2	7	0.389275	0.00624427
DomesticusFrance_1	DomesticusFrance_2	8	0.391574	0.00941346
DomesticusFrance_1	DomesticusFrance_2	9	0.157666	0.324867
DomesticusFrance_1	DomesticusFrance_2	10	0.252945	0.101729
DomesticusFrance_1	DomesticusFrance_2	11	0.0270169	0.868565
DomesticusFrance_1	DomesticusFrance_2	12	0.7	4.98024e-07
DomesticusFrance_1	DomesticusFrance_2	13	0.40075	0.010389
DomesticusFrance_1	DomesticusFrance_2	14	0.131359	0.412985
DomesticusFrance_1	DomesticusFrance_2	15	0.0909091	0.609127
DomesticusFrance_1	DomesticusFrance_2	16	-0.109604	0.550407
DomesticusFrance_1	DomesticusFrance_2	17	0.681452	2.43826e-05
DomesticusFrance_1	DomesticusFrance_2	18	-0.232481	0.21636
DomesticusFrance_1	DomesticusFrance_2	19	0.434586	0.0555188
DomesticusFrance_1	DomesticusFrance_2	X	0.299522	0.0249213
DomesticusGermany	DomesticusFrance_2	1	0.538068	3.78903e-06
DomesticusGermany	DomesticusFrance_2	2	0.244401	0.0598429
DomesticusGermany	DomesticusFrance_2	3	0.210692	0.12994
DomesticusGermany	DomesticusFrance_2	4	0.408606	0.00263541
DomesticusGermany	DomesticusFrance_2	5	0.225162	0.11592
DomesticusGermany	DomesticusFrance_2	6	0.532041	8.34063e-05
DomesticusGermany	DomesticusFrance_2	7	0.530178	0.000106309
DomesticusGermany	DomesticusFrance_2	8	0.339021	0.0261536
DomesticusGermany	DomesticusFrance_2	9	-0.0958188	0.551216
DomesticusGermany	DomesticusFrance_2	10	0.189973	0.222398
DomesticusGermany	DomesticusFrance_2	11	0.0718574	0.659484
DomesticusGermany	DomesticusFrance_2	12	0.483865	0.00155991
DomesticusGermany	DomesticusFrance_2	13	0.372983	0.017769
DomesticusGermany	DomesticusFrance_2	14	0.0494774	0.758691
DomesticusGermany	DomesticusFrance_2	15	0.198167	0.26124
DomesticusGermany	DomesticusFrance_2	16	0.22324	0.219384
DomesticusGermany	DomesticusFrance_2	17	0.387903	0.0310655
DomesticusGermany	DomesticusFrance_2	18	0.225362	0.231157
DomesticusGermany	DomesticusFrance_2	19	0.401504	0.0793166
DomesticusGermany	DomesticusFrance_2	X	0.363568	0.00588227
DomesticusIran	DomesticusFrance_2	1	0.193706	0.122082
DomesticusIran	DomesticusFrance_2	2	0.374937	0.00316076
DomesticusIran	DomesticusFrance_2	3	0.199968	0.151111
DomesticusIran	DomesticusFrance_2	4	0.557329	1.77322e-05
DomesticusIran	DomesticusFrance_2	5	0.424922	0.0020989
DomesticusIran	DomesticusFrance_2	6	0.255306	0.0766476
DomesticusIran	DomesticusFrance_2	7	0.32284	0.0252182
DomesticusIran	DomesticusFrance_2	8	0.510118	0.000474954
DomesticusIran	DomesticusFrance_2	9	0.264111	0.0951936
DomesticusIran	DomesticusFrance_2	10	0.451827	0.00235403
DomesticusIran	DomesticusFrance_2	11	0.190994	0.237779
DomesticusIran	DomesticusFrance_2	12	0.430206	0.0055921
DomesticusIran	DomesticusFrance_2	13	0.237899	0.139352
DomesticusIran	DomesticusFrance_2	14	0.283275	0.072699
DomesticusIran	DomesticusFrance_2	15	0.355844	0.0388802
DomesticusIran	DomesticusFrance_2	16	0.384164	0.0299484
DomesticusIran	DomesticusFrance_2	17	0.464516	0.00847275
DomesticusIran	DomesticusFrance_2	18	0.393993	0.0312173
DomesticusIran	DomesticusFrance_2	19	0.239098	0.309986
DomesticusIran	DomesticusFrance_2	X	0.391661	0.00283516
MusculusAfghanistan	DomesticusFrance_2	1	0.257998	0.0379903
MusculusAfghanistan	DomesticusFrance_2	2	0.111086	0.398116
MusculusAfghanistan	DomesticusFrance_2	3	0.277375	0.0443453
MusculusAfghanistan	DomesticusFrance_2	4	0.399641	0.00333351
MusculusAfghanistan	DomesticusFrance_2	5	-0.00773109	0.957505
MusculusAfghanistan	DomesticusFrance_2	6	-0.0553061	0.705848
MusculusAfghanistan	DomesticusFrance_2	7	0.230677	0.114701
MusculusAfghanistan	DomesticusFrance_2	8	0.174419	0.263295
MusculusAfghanistan	DomesticusFrance_2	9	-0.0132404	0.934518
MusculusAfghanistan	DomesticusFrance_2	10	-0.0377529	0.810056
MusculusAfghanistan	DomesticusFrance_2	11	-0.0106942	0.947781
MusculusAfghanistan	DomesticusFrance_2	12	0.0380863	0.815509
MusculusAfghanistan	DomesticusFrance_2	13	0.0489681	0.764131
MusculusAfghanistan	DomesticusFrance_2	14	0.0979094	0.542522
MusculusAfghanistan	DomesticusFrance_2	15	0.205806	0.242924
MusculusAfghanistan	DomesticusFrance_2	16	0.127566	0.486578
MusculusAfghanistan	DomesticusFrance_2	17	0.358065	0.0479487
MusculusAfghanistan	DomesticusFrance_2	18	0.106118	0.576766
MusculusAfghanistan	DomesticusFrance_2	19	0.418045	0.0666216
MusculusAfghanistan	DomesticusFrance_2	X	0.234655	0.0817209
MusculusCzech	DomesticusFrance_2	1	0.376879	0.00197137
MusculusCzech	DomesticusFrance_2	2	0.395943	0.00173915
MusculusCzech	DomesticusFrance_2	3	0.25133	0.069471
MusculusCzech	DomesticusFrance_2	4	0.18552	0.187923
MusculusCzech	DomesticusFrance_2	5	0.368836	0.00839541
MusculusCzech	DomesticusFrance_2	6	0.293061	0.040995
MusculusCzech	DomesticusFrance_2	7	0.351824	0.0141979
MusculusCzech	DomesticusFrance_2	8	0.259136	0.0933477
MusculusCzech	DomesticusFrance_2	9	0.169164	0.290364
MusculusCzech	DomesticusFrance_2	10	-0.264724	0.0862514
MusculusCzech	DomesticusFrance_2	11	-0.0831144	0.610138
MusculusCzech	DomesticusFrance_2	12	0.236585	0.141614
MusculusCzech	DomesticusFrance_2	13	0.305066	0.0556035
MusculusCzech	DomesticusFrance_2	14	0.175087	0.273552
MusculusCzech	DomesticusFrance_2	15	0.291673	0.094183
MusculusCzech	DomesticusFrance_2	16	0.227273	0.210954
MusculusCzech	DomesticusFrance_2	17	0.147581	0.428197
MusculusCzech	DomesticusFrance_2	18	0.362403	0.0490563
MusculusCzech	DomesticusFrance_2	19	-0.0240602	0.9198
MusculusCzech	DomesticusFrance_2	X	0.308202	0.0208371
MusculusKazakhstan	DomesticusFrance_2	1	0.137587	0.274416
MusculusKazakhstan	DomesticusFrance_2	2	0.382495	0.00256079
MusculusKazakhstan	DomesticusFrance_2	3	0.0785357	0.576176
MusculusKazakhstan	DomesticusFrance_2	4	0.354051	0.0100229
MusculusKazakhstan	DomesticusFrance_2	5	0.464682	0.00067467
MusculusKazakhstan	DomesticusFrance_2	6	0.29449	0.039975
MusculusKazakhstan	DomesticusFrance_2	7	0.503474	0.000264578
MusculusKazakhstan	DomesticusFrance_2	8	0.196013	0.207766
MusculusKazakhstan	DomesticusFrance_2	9	0.144774	0.36647
MusculusKazakhstan	DomesticusFrance_2	10	0.0723346	0.644829
MusculusKazakhstan	DomesticusFrance_2	11	0.188931	0.242983
MusculusKazakhstan	DomesticusFrance_2	12	0.494559	0.00117918
MusculusKazakhstan	DomesticusFrance_2	13	0.484991	0.00151527
MusculusKazakhstan	DomesticusFrance_2	14	0.334146	0.0327438
MusculusKazakhstan	DomesticusFrance_2	15	0.140107	0.429347
MusculusKazakhstan	DomesticusFrance_2	16	0.619501	0.000156334
MusculusKazakhstan	DomesticusFrance_2	17	0.302823	0.0977424
MusculusKazakhstan	DomesticusFrance_2	18	0.184872	0.328062
MusculusKazakhstan	DomesticusFrance_2	19	-0.111278	0.640455
MusculusKazakhstan	DomesticusFrance_2	X	0.538209	1.88314e-05
DomesticusIran	DomesticusGermany	1	0.162107	0.197002
DomesticusIran	DomesticusGermany	2	0.122089	0.352739
DomesticusIran	DomesticusGermany	3	0.120464	0.390221
DomesticusIran	DomesticusGermany	4	0.402544	0.00309143
DomesticusIran	DomesticusGermany	5	0.0634334	0.661649
DomesticusIran	DomesticusGermany	6	0.216122	0.135832
DomesticusIran	DomesticusGermany	7	0.339883	0.018101
DomesticusIran	DomesticusGermany	8	0.302628	0.0485514
DomesticusIran	DomesticusGermany	9	0.295819	0.0604005
DomesticusIran	DomesticusGermany	10	0.34778	0.0223012
DomesticusIran	DomesticusGermany	11	0.233959	0.146219
DomesticusIran	DomesticusGermany	12	0.243902	0.12935
DomesticusIran	DomesticusGermany	13	0.273921	0.0871955
DomesticusIran	DomesticusGermany	14	0.601916	3.14066e-05
DomesticusIran	DomesticusGermany	15	0.161192	0.362443
DomesticusIran	DomesticusGermany	16	0.420821	0.0164678
DomesticusIran	DomesticusGermany	17	0.215726	0.243801
DomesticusIran	DomesticusGermany	18	0.392214	0.0320573
DomesticusIran	DomesticusGermany	19	0.218045	0.355736
DomesticusIran	DomesticusGermany	X	0.621805	3.13921e-07
MusculusAfghanistan	DomesticusGermany	1	0.334703	0.00642658
MusculusAfghanistan	DomesticusGermany	2	0.227897	0.0798992
MusculusAfghanistan	DomesticusGermany	3	0.365506	0.00711774
MusculusAfghanistan	DomesticusGermany	4	0.351661	0.0105748
MusculusAfghanistan	DomesticusGermany	5	0.218247	0.127851
MusculusAfghanistan	DomesticusGermany	6	-0.0269388	0.85422
MusculusAfghanistan	DomesticusGermany	7	0.087386	0.554788
MusculusAfghanistan	DomesticusGermany	8	0.382211	0.0114285
MusculusAfghanistan	DomesticusGermany	9	-0.112718	0.482887
MusculusAfghanistan	DomesticusGermany	10	0.0289943	0.853571
MusculusAfghanistan	DomesticusGermany	11	0.336773	0.0335943
MusculusAfghanistan	DomesticusGermany	12	0.161351	0.319907
MusculusAfghanistan	DomesticusGermany	13	0.113884	0.484111
MusculusAfghanistan	DomesticusGermany	14	0.452439	0.00297806
MusculusAfghanistan	DomesticusGermany	15	0.150191	0.396536
MusculusAfghanistan	DomesticusGermany	16	0.139663	0.445841
MusculusAfghanistan	DomesticusGermany	17	0.091129	0.625868
MusculusAfghanistan	DomesticusGermany	18	0.230701	0.219997
MusculusAfghanistan	DomesticusGermany	19	0.171429	0.469886
MusculusAfghanistan	DomesticusGermany	X	0.25229	0.0606756
MusculusCzech	DomesticusGermany	1	0.205594	0.100384
MusculusCzech	DomesticusGermany	2	0.178661	0.172
MusculusCzech	DomesticusGermany	3	0.00806322	0.954304
MusculusCzech	DomesticusGermany	4	0.241014	0.0852138
MusculusCzech	DomesticusGermany	5	0.0132053	0.927479
MusculusCzech	DomesticusGermany	6	0.10051	0.491987
MusculusCzech	DomesticusGermany	7	0.465805	0.000848501
MusculusCzech	DomesticusGermany	8	0.147387	0.345594
MusculusCzech	DomesticusGermany	9	0.298955	0.0576008
MusculusCzech	DomesticusGermany	10	-0.02537	0.871711
MusculusCzech	DomesticusGermany	11	0.0641651	0.694059
MusculusCzech	DomesticusGermany	12	0.410507	0.00851233
MusculusCzech	DomesticusGermany	13	0.330957	0.0369814
MusculusCzech	DomesticusGermany	14	0.120383	0.453421
MusculusCzech	DomesticusGermany	15	0.118105	0.505896
MusculusCzech	DomesticusGermany	16	0.0461877	0.801802
MusculusCzech	DomesticusGermany	17	-0.0403226	0.82948
MusculusCzech	DomesticusGermany	18	0.235595	0.210094
MusculusCzech	DomesticusGermany	19	-0.105263	0.658728
MusculusCzech	DomesticusGermany	X	0.41326	0.00154757
MusculusKazakhstan	DomesticusGermany	1	0.14799	0.239407
MusculusKazakhstan	DomesticusGermany	2	0.157377	0.229792
MusculusKazakhstan	DomesticusGermany	3	0.152072	0.277019
MusculusKazakhstan	DomesticusGermany	4	0.236062	0.0920283
MusculusKazakhstan	DomesticusGermany	5	0.0652581	0.652528
MusculusKazakhstan	DomesticusGermany	6	0.307755	0.0314617
MusculusKazakhstan	DomesticusGermany	7	0.214503	0.143181
MusculusKazakhstan	DomesticusGermany	8	0.0974026	0.534356
MusculusKazakhstan	DomesticusGermany	9	-0.230662	0.146799
MusculusKazakhstan	DomesticusGermany	10	0.258834	0.0937437
MusculusKazakhstan	DomesticusGermany	11	0.266041	0.0970568
MusculusKazakhstan	DomesticusGermany	12	0.360788	0.0221898
MusculusKazakhstan	DomesticusGermany	13	0.513696	0.000698328
MusculusKazakhstan	DomesticusGermany	14	0.188328	0.238327
MusculusKazakhstan	DomesticusGermany	15	0.21589	0.220093
MusculusKazakhstan	DomesticusGermany	16	0.460044	0.00806722
MusculusKazakhstan	DomesticusGermany	17	0.278226	0.129635
MusculusKazakhstan	DomesticusGermany	18	0.103448	0.586444
MusculusKazakhstan	DomesticusGermany	19	0.362406	0.116345
MusculusKazakhstan	DomesticusGermany	X	0.513671	5.14654e-05
MusculusAfghanistan	DomesticusIran	1	0.200219	0.109791
MusculusAfghanistan	DomesticusIran	2	0.305752	0.0175147
MusculusAfghanistan	DomesticusIran	3	0.322287	0.0185969
MusculusAfghanistan	DomesticusIran	4	0.392982	0.00395311
MusculusAfghanistan	DomesticusIran	5	-0.0144538	0.920643
MusculusAfghanistan	DomesticusIran	6	0.204592	0.158499
MusculusAfghanistan	DomesticusIran	7	0.172601	0.240747
MusculusAfghanistan	DomesticusIran	8	0.487164	0.000922754
MusculusAfghanistan	DomesticusIran	9	0.282578	0.0734361
MusculusAfghanistan	DomesticusIran	10	-0.0723346	0.644829
MusculusAfghanistan	DomesticusIran	11	0.507505	0.000830084
MusculusAfghanistan	DomesticusIran	12	0.349531	0.0270509
MusculusAfghanistan	DomesticusIran	13	-0.0718574	0.659484
MusculusAfghanistan	DomesticusIran	14	0.245993	0.121059
MusculusAfghanistan	DomesticusIran	15	0.210695	0.231664
MusculusAfghanistan	DomesticusIran	16	0.163856	0.370193
MusculusAfghanistan	DomesticusIran	17	0.388306	0.030876
MusculusAfghanistan	DomesticusIran	18	0.497664	0.00513691
MusculusAfghanistan	DomesticusIran	19	0.109774	0.645005
MusculusAfghanistan	DomesticusIran	X	0.294737	0.0274471
MusculusCzech	DomesticusIran	1	0.097771	0.438447
MusculusCzech	DomesticusIran	2	0.469742	0.00015274
MusculusCzech	DomesticusIran	3	0.268424	0.0519689
MusculusCzech	DomesticusIran	4	0.425169	0.00167824
MusculusCzech	DomesticusIran	5	0.0576711	0.690768
MusculusCzech	DomesticusIran	6	0.334694	0.0187424
MusculusCzech	DomesticusIran	7	0.215154	0.141941
MusculusCzech	DomesticusIran	8	0.276201	0.0729962
MusculusCzech	DomesticusIran	9	0.425784	0.00551174
MusculusCzech	DomesticusIran	10	-0.0119299	0.939477
MusculusCzech	DomesticusIran	11	0.207505	0.198863
MusculusCzech	DomesticusIran	12	0.149531	0.357092
MusculusCzech	DomesticusIran	13	0.160225	0.323339
MusculusCzech	DomesticusIran	14	0.15993	0.317876
MusculusCzech	DomesticusIran	15	0.344843	0.0457934
MusculusCzech	DomesticusIran	16	0.0667155	0.716762
MusculusCzech	DomesticusIran	17	0.0979839	0.600003
MusculusCzech	DomesticusIran	18	0.301001	0.106022
MusculusCzech	DomesticusIran	19	0.0481203	0.840339
MusculusCzech	DomesticusIran	X	0.268421	0.0454735
MusculusKazakhstan	DomesticusIran	1	0.341215	0.00540925
MusculusKazakhstan	DomesticusIran	2	0.420339	0.000826423
MusculusKazakhstan	DomesticusIran	3	0.294227	0.0324752
MusculusKazakhstan	DomesticusIran	4	0.324767	0.0188204
MusculusKazakhstan	DomesticusIran	5	0.279712	0.0491486
MusculusKazakhstan	DomesticusIran	6	0.211224	0.145145
MusculusKazakhstan	DomesticusIran	7	0.0878202	0.552815
MusculusKazakhstan	DomesticusIran	8	-0.0265781	0.865656
MusculusKazakhstan	DomesticusIran	9	-0.0719512	0.654842
MusculusKazakhstan	DomesticusIran	10	0.00422833	0.978531
MusculusKazakhstan	DomesticusIran	11	0.440525	0.00444304
MusculusKazakhstan	DomesticusIran	12	0.460413	0.00279475
MusculusKazakhstan	DomesticusIran	13	0.356473	0.0239591
MusculusKazakhstan	DomesticusIran	14	0.162544	0.309928
MusculusKazakhstan	DomesticusIran	15	0.213445	0.225488
MusculusKazakhstan	DomesticusIran	16	0.542155	0.00134931
MusculusKazakhstan	DomesticusIran	17	-0.129435	0.487695
MusculusKazakhstan	DomesticusIran	18	0.140823	0.457932
MusculusKazakhstan	DomesticusIran	19	-0.0676692	0.776821
MusculusKazakhstan	DomesticusIran	X	0.708339	1.01697e-09
MusculusAfghanistan	MusculusCzech	1	0.288636	0.0197125
MusculusAfghanistan	MusculusCzech	2	-0.0342873	0.794804
MusculusAfghanistan	MusculusCzech	3	0.0106434	0.939706
MusculusAfghanistan	MusculusCzech	4	0.355759	0.00964414
MusculusAfghanistan	MusculusCzech	5	0.240432	0.0925915
MusculusAfghanistan	MusculusCzech	6	0.30551	0.0327861
MusculusAfghanistan	MusculusCzech	7	0.225033	0.124104
MusculusAfghanistan	MusculusCzech	8	0.244941	0.113404
MusculusAfghanistan	MusculusCzech	9	0.0404181	0.801891
MusculusAfghanistan	MusculusCzech	10	-0.0617638	0.693984
MusculusAfghanistan	MusculusCzech	11	0.145966	0.368799
MusculusAfghanistan	MusculusCzech	12	0.434522	0.00508359
MusculusAfghanistan	MusculusCzech	13	0.444653	0.00404448
MusculusAfghanistan	MusculusCzech	14	0.250697	0.113886
MusculusAfghanistan	MusculusCzech	15	0.394347	0.021009
MusculusAfghanistan	MusculusCzech	16	0.0736804	0.688596
MusculusAfghanistan	MusculusCzech	17	0.462903	0.0087343
MusculusAfghanistan	MusculusCzech	18	0.138154	0.466585
MusculusAfghanistan	MusculusCzech	19	0.0421053	0.860095
MusculusAfghanistan	MusculusCzech	X	0.228435	0.0903862
MusculusAfghanistan	MusculusKazakhstan	1	0.221984	0.0755329
MusculusAfghanistan	MusculusKazakhstan	2	0.209669	0.107867
MusculusAfghanistan	MusculusKazakhstan	3	0.304951	0.0263973
MusculusAfghanistan	MusculusKazakhstan	4	0.398702	0.00341534
MusculusAfghanistan	MusculusKazakhstan	5	0.0373109	0.79699
MusculusAfghanistan	MusculusKazakhstan	6	0.00959184	0.947847
MusculusAfghanistan	MusculusKazakhstan	7	0.00607903	0.96729
MusculusAfghanistan	MusculusKazakhstan	8	-0.208396	0.179902
MusculusAfghanistan	MusculusKazakhstan	9	-0.0590592	0.713776
MusculusAfghanistan	MusculusKazakhstan	10	0.284506	0.0644469
MusculusAfghanistan	MusculusKazakhstan	11	0.518949	0.000601515
MusculusAfghanistan	MusculusKazakhstan	12	0.0594747	0.71545
MusculusAfghanistan	MusculusKazakhstan	13	0.0369606	0.820872
MusculusAfghanistan	MusculusKazakhstan	14	0.136237	0.395695
MusculusAfghanistan	MusculusKazakhstan	15	0.174637	0.323236
MusculusAfghanistan	MusculusKazakhstan	16	0.128299	0.484056
MusculusAfghanistan	MusculusKazakhstan	17	0.392742	0.028852
MusculusAfghanistan	MusculusKazakhstan	18	0.138598	0.465137
MusculusAfghanistan	MusculusKazakhstan	19	-0.180451	0.446465
MusculusAfghanistan	MusculusKazakhstan	X	0.497881	9.44556e-05
MusculusCzech	MusculusKazakhstan	1	0.213505	0.0876945
MusculusCzech	MusculusKazakhstan	2	0.466074	0.0001747
MusculusCzech	MusculusKazakhstan	3	0.0873246	0.534098
MusculusCzech	MusculusKazakhstan	4	0.459063	0.000619159
MusculusCzech	MusculusKazakhstan	5	0.321681	0.0227257
MusculusCzech	MusculusKazakhstan	6	0.455	0.00102096
MusculusCzech	MusculusKazakhstan	7	0.206578	0.158913
MusculusCzech	MusculusKazakhstan	8	0.0800362	0.60992
MusculusCzech	MusculusKazakhstan	9	0.0986063	0.539638
MusculusCzech	MusculusKazakhstan	10	0.245092	0.113174
MusculusCzech	MusculusKazakhstan	11	0.376923	0.0165097
MusculusCzech	MusculusKazakhstan	12	0.169794	0.294894
MusculusCzech	MusculusKazakhstan	13	0.250094	0.119607
MusculusCzech	MusculusKazakhstan	14	0.109233	0.496603
MusculusCzech	MusculusKazakhstan	15	0.478686	0.00418514
MusculusCzech	MusculusKazakhstan	16	0.0960411	0.601053
MusculusCzech	MusculusKazakhstan	17	0.623387	0.000179453
MusculusCzech	MusculusKazakhstan	18	0.103003	0.588064
MusculusCzech	MusculusKazakhstan	19	-0.207519	0.379993
MusculusCzech	MusculusKazakhstan	X	0.285988	0.0326212

## Sheet: 4Mb
Population1	Population2	Chromosome	SpearmanRho	Pvalue
CastaneusTaiwan	CastaneusIndia	1	0.33051	0.0203707
CastaneusTaiwan	CastaneusIndia	2	0.441505	0.00212962
CastaneusTaiwan	CastaneusIndia	3	0.19212	0.234973
CastaneusTaiwan	CastaneusIndia	4	0.545591	0.000271558
CastaneusTaiwan	CastaneusIndia	5	0.289419	0.0779953
CastaneusTaiwan	CastaneusIndia	6	0.139512	0.403505
CastaneusTaiwan	CastaneusIndia	7	0.269796	0.106336
CastaneusTaiwan	CastaneusIndia	8	0.342246	0.0512267
CastaneusTaiwan	CastaneusIndia	9	0.0234604	0.898585
CastaneusTaiwan	CastaneusIndia	10	0.549799	0.000918559
CastaneusTaiwan	CastaneusIndia	11	-0.0419355	0.822765
CastaneusTaiwan	CastaneusIndia	12	0.489919	0.00514836
CastaneusTaiwan	CastaneusIndia	13	0.0951613	0.610598
CastaneusTaiwan	CastaneusIndia	14	0.191716	0.29319
CastaneusTaiwan	CastaneusIndia	15	0.432479	0.0273426
CastaneusTaiwan	CastaneusIndia	16	0.422308	0.0354692
CastaneusTaiwan	CastaneusIndia	17	0.0704348	0.743634
CastaneusTaiwan	CastaneusIndia	18	0.296443	0.169593
CastaneusTaiwan	CastaneusIndia	19	0.0411765	0.879654
CastaneusTaiwan	CastaneusIndia	X	0.640441	3.74012e-06
DomesticusFrance_1	CastaneusIndia	1	0.330714	0.0202886
DomesticusFrance_1	CastaneusIndia	2	0.343324	0.0194937
DomesticusFrance_1	CastaneusIndia	3	0.230019	0.153331
DomesticusFrance_1	CastaneusIndia	4	0.398874	0.0107877
DomesticusFrance_1	CastaneusIndia	5	0.546778	0.00038245
DomesticusFrance_1	CastaneusIndia	6	0.124631	0.455954
DomesticusFrance_1	CastaneusIndia	7	0.325036	0.0496555
DomesticusFrance_1	CastaneusIndia	8	0.403743	0.019802
DomesticusFrance_1	CastaneusIndia	9	0.454545	0.00896012
DomesticusFrance_1	CastaneusIndia	10	0.39873	0.0215356
DomesticusFrance_1	CastaneusIndia	11	0.446371	0.0118324
DomesticusFrance_1	CastaneusIndia	12	0.615323	0.000229557
DomesticusFrance_1	CastaneusIndia	13	0.55	0.00134905
DomesticusFrance_1	CastaneusIndia	14	0.298387	0.0971541
DomesticusFrance_1	CastaneusIndia	15	0.295043	0.143401
DomesticusFrance_1	CastaneusIndia	16	0.0523077	0.803888
DomesticusFrance_1	CastaneusIndia	17	0.166087	0.437967
DomesticusFrance_1	CastaneusIndia	18	0.290514	0.178697
DomesticusFrance_1	CastaneusIndia	19	0.258824	0.333072
DomesticusFrance_1	CastaneusIndia	X	0.241468	0.118775
DomesticusFrance_2	CastaneusIndia	1	0.74051	1.18781e-09
DomesticusFrance_2	CastaneusIndia	2	0.629356	2.79809e-06
DomesticusFrance_2	CastaneusIndia	3	0.495497	0.00115009
DomesticusFrance_2	CastaneusIndia	4	0.510131	0.000771704
DomesticusFrance_2	CastaneusIndia	5	0.673925	3.51797e-06
DomesticusFrance_2	CastaneusIndia	6	0.157457	0.345112
DomesticusFrance_2	CastaneusIndia	7	0.468231	0.00347084
DomesticusFrance_2	CastaneusIndia	8	0.472928	0.00544537
DomesticusFrance_2	CastaneusIndia	9	0.412023	0.0191196
DomesticusFrance_2	CastaneusIndia	10	0.330214	0.0605422
DomesticusFrance_2	CastaneusIndia	11	0.36371	0.0442926
DomesticusFrance_2	CastaneusIndia	12	0.598387	0.000376905
DomesticusFrance_2	CastaneusIndia	13	0.292742	0.110004
DomesticusFrance_2	CastaneusIndia	14	0.422654	0.0159559
DomesticusFrance_2	CastaneusIndia	15	0.221197	0.277507
DomesticusFrance_2	CastaneusIndia	16	0.355385	0.0812674
DomesticusFrance_2	CastaneusIndia	17	0.466087	0.0216984
DomesticusFrance_2	CastaneusIndia	18	0.486166	0.0186653
DomesticusFrance_2	CastaneusIndia	19	0.523529	0.0374126
DomesticusFrance_2	CastaneusIndia	X	0.575808	5.34563e-05
DomesticusGermany	CastaneusIndia	1	0.604388	4.25209e-06
DomesticusGermany	CastaneusIndia	2	0.393401	0.00683529
DomesticusGermany	CastaneusIndia	3	0.45122	0.00347448
DomesticusGermany	CastaneusIndia	4	0.419512	0.00704602
DomesticusGermany	CastaneusIndia	5	0.517453	0.00087808
DomesticusGermany	CastaneusIndia	6	0.216326	0.192069
DomesticusGermany	CastaneusIndia	7	0.540541	0.000552839
DomesticusGermany	CastaneusIndia	8	0.683155	1.18116e-05
DomesticusGermany	CastaneusIndia	9	0.484238	0.00497988
DomesticusGermany	CastaneusIndia	10	0.466578	0.00619885
DomesticusGermany	CastaneusIndia	11	0.272984	0.137322
DomesticusGermany	CastaneusIndia	12	0.622581	0.000183983
DomesticusGermany	CastaneusIndia	13	0.467339	0.00803098
DomesticusGermany	CastaneusIndia	14	0.477273	0.00574193
DomesticusGermany	CastaneusIndia	15	0.349744	0.0798704
DomesticusGermany	CastaneusIndia	16	0.447692	0.0248243
DomesticusGermany	CastaneusIndia	17	0.0965217	0.653673
DomesticusGermany	CastaneusIndia	18	0.231225	0.288441
DomesticusGermany	CastaneusIndia	19	0.394118	0.130913
DomesticusGermany	CastaneusIndia	X	0.475536	0.00126975
DomesticusIran	CastaneusIndia	1	0.368878	0.00910266
DomesticusIran	CastaneusIndia	2	0.464447	0.00114772
DomesticusIran	CastaneusIndia	3	0.501126	0.000988538
DomesticusIran	CastaneusIndia	4	0.711257	2.69041e-07
DomesticusIran	CastaneusIndia	5	0.552249	0.00032472
DomesticusIran	CastaneusIndia	6	0.350476	0.0309858
DomesticusIran	CastaneusIndia	7	0.548127	0.000444844
DomesticusIran	CastaneusIndia	8	0.596591	0.000247921
DomesticusIran	CastaneusIndia	9	0.556818	0.00093318
DomesticusIran	CastaneusIndia	10	0.592246	0.00028237
DomesticusIran	CastaneusIndia	11	0.191532	0.301988
DomesticusIran	CastaneusIndia	12	0.571774	0.000778675
DomesticusIran	CastaneusIndia	13	0.607258	0.000291711
DomesticusIran	CastaneusIndia	14	0.59934	0.000289192
DomesticusIran	CastaneusIndia	15	0.50906	0.00790854
DomesticusIran	CastaneusIndia	16	0.666154	0.00027771
DomesticusIran	CastaneusIndia	17	0.789565	4.49323e-06
DomesticusIran	CastaneusIndia	18	0.663043	0.000564348
DomesticusIran	CastaneusIndia	19	0.602941	0.0134241
DomesticusIran	CastaneusIndia	X	0.62836	6.43783e-06
MusculusAfghanistan	CastaneusIndia	1	0.515408	0.000150791
MusculusAfghanistan	CastaneusIndia	2	0.37416	0.0104182
MusculusAfghanistan	CastaneusIndia	3	0.577674	9.49701e-05
MusculusAfghanistan	CastaneusIndia	4	0.649343	5.81495e-06
MusculusAfghanistan	CastaneusIndia	5	0.203195	0.221122
MusculusAfghanistan	CastaneusIndia	6	0.279352	0.0894098
MusculusAfghanistan	CastaneusIndia	7	0.434092	0.00726647
MusculusAfghanistan	CastaneusIndia	8	0.563837	0.000632826
MusculusAfghanistan	CastaneusIndia	9	0.387463	0.0284509
MusculusAfghanistan	CastaneusIndia	10	0.512032	0.0023184
MusculusAfghanistan	CastaneusIndia	11	0.0673387	0.718901
MusculusAfghanistan	CastaneusIndia	12	0.43871	0.0135542
MusculusAfghanistan	CastaneusIndia	13	0.3625	0.0450567
MusculusAfghanistan	CastaneusIndia	14	0.686584	1.43178e-05
MusculusAfghanistan	CastaneusIndia	15	0.37094	0.0620977
MusculusAfghanistan	CastaneusIndia	16	0.37	0.0686806
MusculusAfghanistan	CastaneusIndia	17	0.467826	0.0211484
MusculusAfghanistan	CastaneusIndia	18	0.674901	0.000411248
MusculusAfghanistan	CastaneusIndia	19	0.317647	0.230573
MusculusAfghanistan	CastaneusIndia	X	0.0990637	0.527374
MusculusCzech	CastaneusIndia	1	0.267245	0.0634046
MusculusCzech	CastaneusIndia	2	0.2502	0.0935362
MusculusCzech	CastaneusIndia	3	0.304878	0.0557617
MusculusCzech	CastaneusIndia	4	0.598687	4.48721e-05
MusculusCzech	CastaneusIndia	5	0.397746	0.0134004
MusculusCzech	CastaneusIndia	6	0.438232	0.00592468
MusculusCzech	CastaneusIndia	7	0.492413	0.00196212
MusculusCzech	CastaneusIndia	8	0.323195	0.0665629
MusculusCzech	CastaneusIndia	9	0.404326	0.0217217
MusculusCzech	CastaneusIndia	10	0.12266	0.496482
MusculusCzech	CastaneusIndia	11	0.185081	0.318869
MusculusCzech	CastaneusIndia	12	0.595565	0.000408283
MusculusCzech	CastaneusIndia	13	0.254839	0.166499
MusculusCzech	CastaneusIndia	14	0.359971	0.0430015
MusculusCzech	CastaneusIndia	15	0.557607	0.00308031
MusculusCzech	CastaneusIndia	16	0.276154	0.181472
MusculusCzech	CastaneusIndia	17	0.0391304	0.855948
MusculusCzech	CastaneusIndia	18	0.281621	0.192977
MusculusCzech	CastaneusIndia	19	0.232353	0.386511
MusculusCzech	CastaneusIndia	X	0.246451	0.111126
MusculusKazakhstan	CastaneusIndia	1	0.29051	0.0428696
MusculusKazakhstan	CastaneusIndia	2	0.597656	1.15725e-05
MusculusKazakhstan	CastaneusIndia	3	-0.00938086	0.954187
MusculusKazakhstan	CastaneusIndia	4	0.527205	0.000473434
MusculusKazakhstan	CastaneusIndia	5	0.582668	0.000123885
MusculusKazakhstan	CastaneusIndia	6	0.243243	0.141138
MusculusKazakhstan	CastaneusIndia	7	0.18184	0.28142
MusculusKazakhstan	CastaneusIndia	8	0.163436	0.363457
MusculusKazakhstan	CastaneusIndia	9	0.00843109	0.963472
MusculusKazakhstan	CastaneusIndia	10	0.429813	0.0125454
MusculusKazakhstan	CastaneusIndia	11	0.0487903	0.794366
MusculusKazakhstan	CastaneusIndia	12	0.415323	0.0201547
MusculusKazakhstan	CastaneusIndia	13	0.231452	0.210276
MusculusKazakhstan	CastaneusIndia	14	0.389296	0.0276457
MusculusKazakhstan	CastaneusIndia	15	0.628034	0.000592232
MusculusKazakhstan	CastaneusIndia	16	0.602308	0.0014429
MusculusKazakhstan	CastaneusIndia	17	-0.194783	0.36173
MusculusKazakhstan	CastaneusIndia	18	0.438735	0.0362339
MusculusKazakhstan	CastaneusIndia	19	0.297059	0.263863
MusculusKazakhstan	CastaneusIndia	X	0.629719	6.06326e-06
DomesticusFrance_1	CastaneusTaiwan	1	0.169082	0.245478
DomesticusFrance_1	CastaneusTaiwan	2	0.183719	0.221638
DomesticusFrance_1	CastaneusTaiwan	3	0.266792	0.0960823
DomesticusFrance_1	CastaneusTaiwan	4	0.18349	0.257069
DomesticusFrance_1	CastaneusTaiwan	5	0.129883	0.437037
DomesticusFrance_1	CastaneusTaiwan	6	0.370391	0.0220758
DomesticusFrance_1	CastaneusTaiwan	7	0.36036	0.0284551
DomesticusFrance_1	CastaneusTaiwan	8	0.221925	0.214512
DomesticusFrance_1	CastaneusTaiwan	9	-0.00769795	0.966647
DomesticusFrance_1	CastaneusTaiwan	10	0.452874	0.0081333
DomesticusFrance_1	CastaneusTaiwan	11	-0.100403	0.590984
DomesticusFrance_1	CastaneusTaiwan	12	0.545968	0.00148756
DomesticusFrance_1	CastaneusTaiwan	13	0.218548	0.237537
DomesticusFrance_1	CastaneusTaiwan	14	-0.130499	0.47653
DomesticusFrance_1	CastaneusTaiwan	15	0.134359	0.512865
DomesticusFrance_1	CastaneusTaiwan	16	0.303077	0.140833
DomesticusFrance_1	CastaneusTaiwan	17	0.408696	0.0473813
DomesticusFrance_1	CastaneusTaiwan	18	0.209486	0.33739
DomesticusFrance_1	CastaneusTaiwan	19	0.494118	0.0517234
DomesticusFrance_1	CastaneusTaiwan	X	0.106463	0.496827
DomesticusFrance_2	CastaneusTaiwan	1	0.28949	0.0436388
DomesticusFrance_2	CastaneusTaiwan	2	0.303978	0.039993
DomesticusFrance_2	CastaneusTaiwan	3	0.111445	0.493581
DomesticusFrance_2	CastaneusTaiwan	4	0.279737	0.0804288
DomesticusFrance_2	CastaneusTaiwan	5	0.323121	0.0478442
DomesticusFrance_2	CastaneusTaiwan	6	0.501258	0.00134706
DomesticusFrance_2	CastaneusTaiwan	7	0.4156	0.0105242
DomesticusFrance_2	CastaneusTaiwan	8	0.359626	0.0398232
DomesticusFrance_2	CastaneusTaiwan	9	0.380865	0.0315096
DomesticusFrance_2	CastaneusTaiwan	10	0.320856	0.0686707
DomesticusFrance_2	CastaneusTaiwan	11	0.0133065	0.943361
DomesticusFrance_2	CastaneusTaiwan	12	0.656855	5.9796e-05
DomesticusFrance_2	CastaneusTaiwan	13	0.662097	4.97284e-05
DomesticusFrance_2	CastaneusTaiwan	14	0.391862	0.0265499
DomesticusFrance_2	CastaneusTaiwan	15	0.14735	0.472556
DomesticusFrance_2	CastaneusTaiwan	16	0.229231	0.27036
DomesticusFrance_2	CastaneusTaiwan	17	0.492174	0.0145634
DomesticusFrance_2	CastaneusTaiwan	18	0.160079	0.465619
DomesticusFrance_2	CastaneusTaiwan	19	0.361765	0.168559
DomesticusFrance_2	CastaneusTaiwan	X	0.45077	0.00241729
DomesticusGermany	CastaneusTaiwan	1	0.293163	0.0409215
DomesticusGermany	CastaneusTaiwan	2	0.168548	0.262833
DomesticusGermany	CastaneusTaiwan	3	0.210319	0.192704
DomesticusGermany	CastaneusTaiwan	4	0.403752	0.0097772
DomesticusGermany	CastaneusTaiwan	5	0.159427	0.339034
DomesticusGermany	CastaneusTaiwan	6	0.405624	0.0115184
DomesticusGermany	CastaneusTaiwan	7	0.291844	0.0796583
DomesticusGermany	CastaneusTaiwan	8	0.346925	0.0479281
DomesticusGermany	CastaneusTaiwan	9	-0.0274927	0.881268
DomesticusGermany	CastaneusTaiwan	10	0.238302	0.181716
DomesticusGermany	CastaneusTaiwan	11	-0.0903226	0.628941
DomesticusGermany	CastaneusTaiwan	12	0.702823	1.04101e-05
DomesticusGermany	CastaneusTaiwan	13	0.389516	0.0303129
DomesticusGermany	CastaneusTaiwan	14	0.0403226	0.826562
DomesticusGermany	CastaneusTaiwan	15	0.558974	0.0029934
DomesticusGermany	CastaneusTaiwan	16	0.540769	0.00525331
DomesticusGermany	CastaneusTaiwan	17	0.34	0.104038
DomesticusGermany	CastaneusTaiwan	18	0.00197628	0.99286
DomesticusGermany	CastaneusTaiwan	19	0.194118	0.47129
DomesticusGermany	CastaneusTaiwan	X	0.289188	0.059991
DomesticusIran	CastaneusTaiwan	1	0.0504082	0.730871
DomesticusIran	CastaneusTaiwan	2	0.0781375	0.605743
DomesticusIran	CastaneusTaiwan	3	0.199062	0.218164
DomesticusIran	CastaneusTaiwan	4	0.590056	6.14392e-05
DomesticusIran	CastaneusTaiwan	5	0.144327	0.387309
DomesticusIran	CastaneusTaiwan	6	0.457709	0.00385966
DomesticusIran	CastaneusTaiwan	7	0.156235	0.355793
DomesticusIran	CastaneusTaiwan	8	0.13369	0.458259
DomesticusIran	CastaneusTaiwan	9	0.31415	0.0799403
DomesticusIran	CastaneusTaiwan	10	0.412099	0.0171707
DomesticusIran	CastaneusTaiwan	11	-0.0826613	0.658429
DomesticusIran	CastaneusTaiwan	12	0.289516	0.114161
DomesticusIran	CastaneusTaiwan	13	0.277419	0.130797
DomesticusIran	CastaneusTaiwan	14	0.193915	0.287582
DomesticusIran	CastaneusTaiwan	15	0.154872	0.44999
DomesticusIran	CastaneusTaiwan	16	0.714615	5.98782e-05
DomesticusIran	CastaneusTaiwan	17	0.218261	0.305554
DomesticusIran	CastaneusTaiwan	18	0.1917	0.38089
DomesticusIran	CastaneusTaiwan	19	0.197059	0.464464
DomesticusIran	CastaneusTaiwan	X	0.449411	0.00250081
MusculusAfghanistan	CastaneusTaiwan	1	0.137347	0.346664
MusculusAfghanistan	CastaneusTaiwan	2	0.0513722	0.734566
MusculusAfghanistan	CastaneusTaiwan	3	0.410131	0.00857872
MusculusAfghanistan	CastaneusTaiwan	4	0.475235	0.00194251
MusculusAfghanistan	CastaneusTaiwan	5	0.0036109	0.982834
MusculusAfghanistan	CastaneusTaiwan	6	0.182405	0.273041
MusculusAfghanistan	CastaneusTaiwan	7	0.264106	0.11421
MusculusAfghanistan	CastaneusTaiwan	8	0.30381	0.0856404
MusculusAfghanistan	CastaneusTaiwan	9	0.253666	0.161246
MusculusAfghanistan	CastaneusTaiwan	10	0.322527	0.0671599
MusculusAfghanistan	CastaneusTaiwan	11	-0.0540323	0.772821
MusculusAfghanistan	CastaneusTaiwan	12	0.160484	0.388453
MusculusAfghanistan	CastaneusTaiwan	13	0.0419355	0.822765
MusculusAfghanistan	CastaneusTaiwan	14	-0.0403226	0.826562
MusculusAfghanistan	CastaneusTaiwan	15	0.0208547	0.919456
MusculusAfghanistan	CastaneusTaiwan	16	0.184615	0.376995
MusculusAfghanistan	CastaneusTaiwan	17	0.412174	0.0453469
MusculusAfghanistan	CastaneusTaiwan	18	-0.110672	0.615165
MusculusAfghanistan	CastaneusTaiwan	19	0.4	0.12475
MusculusAfghanistan	CastaneusTaiwan	X	0.131984	0.398851
MusculusCzech	CastaneusTaiwan	1	0.348673	0.0140767
MusculusCzech	CastaneusTaiwan	2	0.0529756	0.726597
MusculusCzech	CastaneusTaiwan	3	-0.00787992	0.961511
MusculusCzech	CastaneusTaiwan	4	0.248405	0.122208
MusculusCzech	CastaneusTaiwan	5	-0.125068	0.454361
MusculusCzech	CastaneusTaiwan	6	0.415034	0.00956925
MusculusCzech	CastaneusTaiwan	7	0.404694	0.0129739
MusculusCzech	CastaneusTaiwan	8	0.332219	0.0589032
MusculusCzech	CastaneusTaiwan	9	0.277126	0.12465
MusculusCzech	CastaneusTaiwan	10	0.0895722	0.620098
MusculusCzech	CastaneusTaiwan	11	0.161694	0.384839
MusculusCzech	CastaneusTaiwan	12	0.272984	0.137322
MusculusCzech	CastaneusTaiwan	13	0.0584677	0.754718
MusculusCzech	CastaneusTaiwan	14	0.366569	0.0390577
MusculusCzech	CastaneusTaiwan	15	0.0680342	0.741227
MusculusCzech	CastaneusTaiwan	16	0.226923	0.275345
MusculusCzech	CastaneusTaiwan	17	0.653913	0.000528747
MusculusCzech	CastaneusTaiwan	18	0.0533597	0.808931
MusculusCzech	CastaneusTaiwan	19	0.0294118	0.913896
MusculusCzech	CastaneusTaiwan	X	0.310329	0.0428358
MusculusKazakhstan	CastaneusTaiwan	1	0.151633	0.298314
MusculusKazakhstan	CastaneusTaiwan	2	0.425964	0.00316195
MusculusKazakhstan	CastaneusTaiwan	3	0.224953	0.162843
MusculusKazakhstan	CastaneusTaiwan	4	0.36379	0.0210244
MusculusKazakhstan	CastaneusTaiwan	5	0.274538	0.0953049
MusculusKazakhstan	CastaneusTaiwan	6	0.456396	0.0039759
MusculusKazakhstan	CastaneusTaiwan	7	0.415126	0.0106219
MusculusKazakhstan	CastaneusTaiwan	8	0.167781	0.350664
MusculusKazakhstan	CastaneusTaiwan	9	0.196848	0.280212
MusculusKazakhstan	CastaneusTaiwan	10	-0.0875668	0.627982
MusculusKazakhstan	CastaneusTaiwan	11	0.206452	0.265153
MusculusKazakhstan	CastaneusTaiwan	12	0.414516	0.0204228
MusculusKazakhstan	CastaneusTaiwan	13	0.589516	0.000483401
MusculusKazakhstan	CastaneusTaiwan	14	0.314883	0.0792011
MusculusKazakhstan	CastaneusTaiwan	15	0.635556	0.000484934
MusculusKazakhstan	CastaneusTaiwan	16	0.702308	9.09249e-05
MusculusKazakhstan	CastaneusTaiwan	17	0.653043	0.000541016
MusculusKazakhstan	CastaneusTaiwan	18	0.296443	0.169593
MusculusKazakhstan	CastaneusTaiwan	19	0.211765	0.431083
MusculusKazakhstan	CastaneusTaiwan	X	0.567049	7.34863e-05
DomesticusGermany	DomesticusFrance_1	1	0.161327	0.268118
DomesticusGermany	DomesticusFrance_1	2	0.297071	0.0449742
DomesticusGermany	DomesticusFrance_1	3	0.233208	0.147555
DomesticusGermany	DomesticusFrance_1	4	0.328518	0.0384824
DomesticusGermany	DomesticusFrance_1	5	0.261407	0.112899
DomesticusGermany	DomesticusFrance_1	6	0.450049	0.0045816
DomesticusGermany	DomesticusFrance_1	7	0.182551	0.27951
DomesticusGermany	DomesticusFrance_1	8	0.319519	0.0698984
DomesticusGermany	DomesticusFrance_1	9	0.0942082	0.608048
DomesticusGermany	DomesticusFrance_1	10	0.29512	0.0954471
DomesticusGermany	DomesticusFrance_1	11	0.398387	0.0264338
DomesticusGermany	DomesticusFrance_1	12	0.615726	0.000226784
DomesticusGermany	DomesticusFrance_1	13	0.552419	0.00127147
DomesticusGermany	DomesticusFrance_1	14	0.306085	0.0884266
DomesticusGermany	DomesticusFrance_1	15	0.337436	0.0918289
DomesticusGermany	DomesticusFrance_1	16	0.284615	0.167914
DomesticusGermany	DomesticusFrance_1	17	0.429565	0.0361797
DomesticusGermany	DomesticusFrance_1	18	0.297431	0.168107
DomesticusGermany	DomesticusFrance_1	19	0.358824	0.172304
DomesticusGermany	DomesticusFrance_1	X	0.387194	0.0103144
DomesticusIran	DomesticusFrance_1	1	0.145306	0.31916
DomesticusIran	DomesticusFrance_1	2	0.42288	0.00341251
DomesticusIran	DomesticusFrance_1	3	0.206942	0.200111
DomesticusIran	DomesticusFrance_1	4	0.509756	0.000779813
DomesticusIran	DomesticusFrance_1	5	0.558157	0.00027125
DomesticusIran	DomesticusFrance_1	6	0.482219	0.0021706
DomesticusIran	DomesticusFrance_1	7	0.303224	0.0680984
DomesticusIran	DomesticusFrance_1	8	0.570187	0.000531731
DomesticusIran	DomesticusFrance_1	9	0.401026	0.0229229
DomesticusIran	DomesticusFrance_1	10	0.237634	0.182981
DomesticusIran	DomesticusFrance_1	11	0.408468	0.0225287
DomesticusIran	DomesticusFrance_1	12	0.428629	0.0161346
DomesticusIran	DomesticusFrance_1	13	0.512097	0.00322924
DomesticusIran	DomesticusFrance_1	14	0.411657	0.0192374
DomesticusIran	DomesticusFrance_1	15	0.260171	0.199277
DomesticusIran	DomesticusFrance_1	16	0.306154	0.136643
DomesticusIran	DomesticusFrance_1	17	0.365217	0.0792799
DomesticusIran	DomesticusFrance_1	18	0.225296	0.301326
DomesticusIran	DomesticusFrance_1	19	0.45	0.0802957
DomesticusIran	DomesticusFrance_1	X	0.331924	0.0296678
MusculusAfghanistan	DomesticusFrance_1	1	0.181224	0.212701
MusculusAfghanistan	DomesticusFrance_1	2	0.0370644	0.806806
MusculusAfghanistan	DomesticusFrance_1	3	0.358349	0.0231759
MusculusAfghanistan	DomesticusFrance_1	4	0.588743	6.4398e-05
MusculusAfghanistan	DomesticusFrance_1	5	0.280446	0.08811
MusculusAfghanistan	DomesticusFrance_1	6	0.204508	0.218088
MusculusAfghanistan	DomesticusFrance_1	7	0.518966	0.000998192
MusculusAfghanistan	DomesticusFrance_1	8	0.423463	0.0140653
MusculusAfghanistan	DomesticusFrance_1	9	0.483871	0.00501771
MusculusAfghanistan	DomesticusFrance_1	10	0.365642	0.0363905
MusculusAfghanistan	DomesticusFrance_1	11	0.451613	0.0107634
MusculusAfghanistan	DomesticusFrance_1	12	0.190323	0.30511
MusculusAfghanistan	DomesticusFrance_1	13	0.277419	0.130797
MusculusAfghanistan	DomesticusFrance_1	14	0.227639	0.210199
MusculusAfghanistan	DomesticusFrance_1	15	0.351111	0.0786185
MusculusAfghanistan	DomesticusFrance_1	16	0.232308	0.263804
MusculusAfghanistan	DomesticusFrance_1	17	0.321739	0.125239
MusculusAfghanistan	DomesticusFrance_1	18	0.456522	0.0285451
MusculusAfghanistan	DomesticusFrance_1	19	0.458824	0.0738355
MusculusAfghanistan	DomesticusFrance_1	X	0.548324	0.000140913
MusculusCzech	DomesticusFrance_1	1	0.267347	0.0632999
MusculusCzech	DomesticusFrance_1	2	0.141042	0.349812
MusculusCzech	DomesticusFrance_1	3	0.146154	0.368178
MusculusCzech	DomesticusFrance_1	4	0.402064	0.0101174
MusculusCzech	DomesticusFrance_1	5	0.187001	0.260931
MusculusCzech	DomesticusFrance_1	6	0.240179	0.146372
MusculusCzech	DomesticusFrance_1	7	0.433618	0.00733767
MusculusCzech	DomesticusFrance_1	8	0.178142	0.32127
MusculusCzech	DomesticusFrance_1	9	0.258431	0.153253
MusculusCzech	DomesticusFrance_1	10	-0.0665107	0.713059
MusculusCzech	DomesticusFrance_1	11	0.0689516	0.712449
MusculusCzech	DomesticusFrance_1	12	0.443548	0.0124441
MusculusCzech	DomesticusFrance_1	13	0.296774	0.104968
MusculusCzech	DomesticusFrance_1	14	0.0912757	0.619309
MusculusCzech	DomesticusFrance_1	15	0.293675	0.145353
MusculusCzech	DomesticusFrance_1	16	0.225385	0.278701
MusculusCzech	DomesticusFrance_1	17	0.404348	0.0500239
MusculusCzech	DomesticusFrance_1	18	-0.179842	0.411578
MusculusCzech	DomesticusFrance_1	19	0.317647	0.230573
MusculusCzech	DomesticusFrance_1	X	0.263969	0.0871851
MusculusKazakhstan	DomesticusFrance_1	1	-0.0885714	0.545056
MusculusKazakhstan	DomesticusFrance_1	2	0.150293	0.318783
MusculusKazakhstan	DomesticusFrance_1	3	0.175985	0.277374
MusculusKazakhstan	DomesticusFrance_1	4	0.399625	0.0106267
MusculusKazakhstan	DomesticusFrance_1	5	0.257468	0.118627
MusculusKazakhstan	DomesticusFrance_1	6	0.269067	0.102361
MusculusKazakhstan	DomesticusFrance_1	7	0.170223	0.313809
MusculusKazakhstan	DomesticusFrance_1	8	0.0909091	0.614866
MusculusKazakhstan	DomesticusFrance_1	9	0.082478	0.653598
MusculusKazakhstan	DomesticusFrance_1	10	0.246992	0.165829
MusculusKazakhstan	DomesticusFrance_1	11	0.368548	0.0413393
MusculusKazakhstan	DomesticusFrance_1	12	0.449597	0.0111645
MusculusKazakhstan	DomesticusFrance_1	13	0.447177	0.0116624
MusculusKazakhstan	DomesticusFrance_1	14	0.0351906	0.848363
MusculusKazakhstan	DomesticusFrance_1	15	0.289573	0.151323
MusculusKazakhstan	DomesticusFrance_1	16	0.0115385	0.956345
MusculusKazakhstan	DomesticusFrance_1	17	0.33913	0.104983
MusculusKazakhstan	DomesticusFrance_1	18	0.006917	0.975012
MusculusKazakhstan	DomesticusFrance_1	19	0.161765	0.549483
MusculusKazakhstan	DomesticusFrance_1	X	0.367563	0.0153168
DomesticusFrance_1	DomesticusFrance_2	1	0.318469	0.0257371
DomesticusFrance_1	DomesticusFrance_2	2	0.420907	0.00358188
DomesticusFrance_1	DomesticusFrance_2	3	-0.0236398	0.884877
DomesticusFrance_1	DomesticusFrance_2	4	0.411069	0.00841357
DomesticusFrance_1	DomesticusFrance_2	5	0.397089	0.0135683
DomesticusFrance_1	DomesticusFrance_2	6	0.404749	0.0117157
DomesticusFrance_1	DomesticusFrance_2	7	0.382172	0.0195821
DomesticusFrance_1	DomesticusFrance_2	8	0.348262	0.0470175
DomesticusFrance_1	DomesticusFrance_2	9	0.111437	0.543719
DomesticusFrance_1	DomesticusFrance_2	10	0.437166	0.0109605
DomesticusFrance_1	DomesticusFrance_2	11	0.332661	0.0674686
DomesticusFrance_1	DomesticusFrance_2	12	0.688306	1.87016e-05
DomesticusFrance_1	DomesticusFrance_2	13	0.221774	0.23051
DomesticusFrance_1	DomesticusFrance_2	14	0.32368	0.0707365
DomesticusFrance_1	DomesticusFrance_2	15	0.272479	0.17808
DomesticusFrance_1	DomesticusFrance_2	16	-0.243846	0.240136
DomesticusFrance_1	DomesticusFrance_2	17	0.673043	0.000313296
DomesticusFrance_1	DomesticusFrance_2	18	-0.257905	0.234784
DomesticusFrance_1	DomesticusFrance_2	19	0.585294	0.0172253
DomesticusFrance_1	DomesticusFrance_2	X	0.104349	0.505461
DomesticusGermany	DomesticusFrance_2	1	0.567857	2.0858e-05
DomesticusGermany	DomesticusFrance_2	2	0.124021	0.411544
DomesticusGermany	DomesticusFrance_2	3	0.249531	0.120469
DomesticusGermany	DomesticusFrance_2	4	0.321576	0.0430286
DomesticusGermany	DomesticusFrance_2	5	0.462961	0.00342376
DomesticusGermany	DomesticusFrance_2	6	0.662764	5.80224e-06
DomesticusGermany	DomesticusFrance_2	7	0.480085	0.00263776
DomesticusGermany	DomesticusFrance_2	8	0.485963	0.00414149
DomesticusGermany	DomesticusFrance_2	9	-0.0205279	0.911208
DomesticusGermany	DomesticusFrance_2	10	0.219586	0.219508
DomesticusGermany	DomesticusFrance_2	11	0.2125	0.251094
DomesticusGermany	DomesticusFrance_2	12	0.477823	0.0065569
DomesticusGermany	DomesticusFrance_2	13	0.422581	0.0178703
DomesticusGermany	DomesticusFrance_2	14	0.243402	0.179467
DomesticusGermany	DomesticusFrance_2	15	0.309402	0.12403
DomesticusGermany	DomesticusFrance_2	16	0.104615	0.618719
DomesticusGermany	DomesticusFrance_2	17	0.377391	0.0690585
DomesticusGermany	DomesticusFrance_2	18	0.117589	0.593101
DomesticusGermany	DomesticusFrance_2	19	-0.0441176	0.871122
DomesticusGermany	DomesticusFrance_2	X	0.361824	0.0171196
DomesticusIran	DomesticusFrance_2	1	0.16102	0.26904
DomesticusIran	DomesticusFrance_2	2	0.525254	0.00017823
DomesticusIran	DomesticusFrance_2	3	0.20394	0.206861
DomesticusIran	DomesticusFrance_2	4	0.631144	1.26342e-05
DomesticusIran	DomesticusFrance_2	5	0.41591	0.00940319
DomesticusIran	DomesticusFrance_2	6	0.286793	0.0808571
DomesticusIran	DomesticusFrance_2	7	0.397108	0.0149489
DomesticusIran	DomesticusFrance_2	8	0.480281	0.00467233
DomesticusIran	DomesticusFrance_2	9	0.566716	0.000720514
DomesticusIran	DomesticusFrance_2	10	0.498329	0.0031628
DomesticusIran	DomesticusFrance_2	11	0.3375	0.0633393
DomesticusIran	DomesticusFrance_2	12	0.368145	0.0415792
DomesticusIran	DomesticusFrance_2	13	0.433065	0.014953
DomesticusIran	DomesticusFrance_2	14	0.429985	0.0140388
DomesticusIran	DomesticusFrance_2	15	0.0482051	0.815105
DomesticusIran	DomesticusFrance_2	16	0.213846	0.304691
DomesticusIran	DomesticusFrance_2	17	0.54	0.00645391
DomesticusIran	DomesticusFrance_2	18	0.541502	0.00761659
DomesticusIran	DomesticusFrance_2	19	0.579412	0.0186625
DomesticusIran	DomesticusFrance_2	X	0.377378	0.0126055
MusculusAfghanistan	DomesticusFrance_2	1	0.26	0.0712023
MusculusAfghanistan	DomesticusFrance_2	2	0.181869	0.226407
MusculusAfghanistan	DomesticusFrance_2	3	0.125328	0.44097
MusculusAfghanistan	DomesticusFrance_2	4	0.481238	0.00166861
MusculusAfghanistan	DomesticusFrance_2	5	0.0705766	0.673714
MusculusAfghanistan	DomesticusFrance_2	6	0.0268082	0.873066
MusculusAfghanistan	DomesticusFrance_2	7	0.292556	0.0788938
MusculusAfghanistan	DomesticusFrance_2	8	0.299465	0.0904422
MusculusAfghanistan	DomesticusFrance_2	9	0.167522	0.359434
MusculusAfghanistan	DomesticusFrance_2	10	0.191845	0.284824
MusculusAfghanistan	DomesticusFrance_2	11	0.0104839	0.955362
MusculusAfghanistan	DomesticusFrance_2	12	0.143145	0.442359
MusculusAfghanistan	DomesticusFrance_2	13	0.0862903	0.644395
MusculusAfghanistan	DomesticusFrance_2	14	0.18585	0.308484
MusculusAfghanistan	DomesticusFrance_2	15	-0.0523077	0.79967
MusculusAfghanistan	DomesticusFrance_2	16	0.255385	0.217909
MusculusAfghanistan	DomesticusFrance_2	17	0.491304	0.0147654
MusculusAfghanistan	DomesticusFrance_2	18	0.25	0.249946
MusculusAfghanistan	DomesticusFrance_2	19	0.323529	0.221574
MusculusAfghanistan	DomesticusFrance_2	X	0.243129	0.116183
MusculusCzech	DomesticusFrance_2	1	0.383367	0.00654719
MusculusCzech	DomesticusFrance_2	2	0.238976	0.109714
MusculusCzech	DomesticusFrance_2	3	0.249343	0.120758
MusculusCzech	DomesticusFrance_2	4	0.327392	0.0391918
MusculusCzech	DomesticusFrance_2	5	0.275413	0.0942115
MusculusCzech	DomesticusFrance_2	6	0.293577	0.0736264
MusculusCzech	DomesticusFrance_2	7	0.417734	0.0100941
MusculusCzech	DomesticusFrance_2	8	0.47861	0.00483918
MusculusCzech	DomesticusFrance_2	9	0.226173	0.213231
MusculusCzech	DomesticusFrance_2	10	-0.160094	0.373484
MusculusCzech	DomesticusFrance_2	11	-0.0669355	0.720517
MusculusCzech	DomesticusFrance_2	12	0.381855	0.0340244
MusculusCzech	DomesticusFrance_2	13	0.172984	0.352063
MusculusCzech	DomesticusFrance_2	14	0.368402	0.0380156
MusculusCzech	DomesticusFrance_2	15	0.299829	0.136717
MusculusCzech	DomesticusFrance_2	16	0.153077	0.465071
MusculusCzech	DomesticusFrance_2	17	0.362609	0.0816116
MusculusCzech	DomesticusFrance_2	18	0.264822	0.222023
MusculusCzech	DomesticusFrance_2	19	0.508824	0.0441352
MusculusCzech	DomesticusFrance_2	X	0.282996	0.0659391
MusculusKazakhstan	DomesticusFrance_2	1	0.0711224	0.627236
MusculusKazakhstan	DomesticusFrance_2	2	0.332717	0.0238656
MusculusKazakhstan	DomesticusFrance_2	3	0.100938	0.535435
MusculusKazakhstan	DomesticusFrance_2	4	0.312758	0.0494215
MusculusKazakhstan	DomesticusFrance_2	5	0.55575	0.000291998
MusculusKazakhstan	DomesticusFrance_2	6	0.238866	0.148659
MusculusKazakhstan	DomesticusFrance_2	7	0.45045	0.0051473
MusculusKazakhstan	DomesticusFrance_2	8	0.291444	0.0998444
MusculusKazakhstan	DomesticusFrance_2	9	0.299853	0.0954433
MusculusKazakhstan	DomesticusFrance_2	10	0.154412	0.390899
MusculusKazakhstan	DomesticusFrance_2	11	0.243952	0.185991
MusculusKazakhstan	DomesticusFrance_2	12	0.543145	0.00159175
MusculusKazakhstan	DomesticusFrance_2	13	0.57621	0.000692937
MusculusKazakhstan	DomesticusFrance_2	14	0.343109	0.0545414
MusculusKazakhstan	DomesticusFrance_2	15	0.0112821	0.956378
MusculusKazakhstan	DomesticusFrance_2	16	0.416154	0.0385303
MusculusKazakhstan	DomesticusFrance_2	17	0.210435	0.323647
MusculusKazakhstan	DomesticusFrance_2	18	0.177866	0.416821
MusculusKazakhstan	DomesticusFrance_2	19	0.155882	0.564282
MusculusKazakhstan	DomesticusFrance_2	X	0.569012	6.84808e-05
DomesticusIran	DomesticusGermany	1	0.293776	0.0404824
DomesticusIran	DomesticusGermany	2	0.0353377	0.815646
DomesticusIran	DomesticusGermany	3	0.251782	0.117048
DomesticusIran	DomesticusGermany	4	0.480675	0.00169275
DomesticusIran	DomesticusGermany	5	0.102528	0.540189
DomesticusIran	DomesticusGermany	6	0.271036	0.0997762
DomesticusIran	DomesticusGermany	7	0.221906	0.186835
DomesticusIran	DomesticusGermany	8	0.451203	0.00840103
DomesticusIran	DomesticusGermany	9	0.446481	0.0104203
DomesticusIran	DomesticusGermany	10	0.44619	0.00924959
DomesticusIran	DomesticusGermany	11	0.252419	0.170699
DomesticusIran	DomesticusGermany	12	0.484274	0.00576962
DomesticusIran	DomesticusGermany	13	0.462097	0.00886761
DomesticusIran	DomesticusGermany	14	0.682918	1.65771e-05
DomesticusIran	DomesticusGermany	15	0.302564	0.133001
DomesticusIran	DomesticusGermany	16	0.503077	0.0103666
DomesticusIran	DomesticusGermany	17	0.276522	0.190861
DomesticusIran	DomesticusGermany	18	0.462451	0.0262936
DomesticusIran	DomesticusGermany	19	0.179412	0.50614
DomesticusIran	DomesticusGermany	X	0.722742	4.43339e-08
MusculusAfghanistan	DomesticusGermany	1	0.389898	0.00561662
MusculusAfghanistan	DomesticusGermany	2	0.275979	0.0633816
MusculusAfghanistan	DomesticusGermany	3	0.369606	0.0189118
MusculusAfghanistan	DomesticusGermany	4	0.474296	0.0019887
MusculusAfghanistan	DomesticusGermany	5	0.185688	0.264354
MusculusAfghanistan	DomesticusGermany	6	0.159645	0.338363
MusculusAfghanistan	DomesticusGermany	7	0.0116169	0.945595
MusculusAfghanistan	DomesticusGermany	8	0.6875	9.86892e-06
MusculusAfghanistan	DomesticusGermany	9	0.285191	0.113614
MusculusAfghanistan	DomesticusGermany	10	0.315174	0.0740068
MusculusAfghanistan	DomesticusGermany	11	0.312097	0.087402
MusculusAfghanistan	DomesticusGermany	12	0.231452	0.210276
MusculusAfghanistan	DomesticusGermany	13	0.262097	0.154341
MusculusAfghanistan	DomesticusGermany	14	0.562317	0.000809088
MusculusAfghanistan	DomesticusGermany	15	0.199316	0.328978
MusculusAfghanistan	DomesticusGermany	16	0.45	0.0240013
MusculusAfghanistan	DomesticusGermany	17	0.102609	0.633287
MusculusAfghanistan	DomesticusGermany	18	0.459486	0.0274009
MusculusAfghanistan	DomesticusGermany	19	0.185294	0.492057
MusculusAfghanistan	DomesticusGermany	X	0.364542	0.0162445
MusculusCzech	DomesticusGermany	1	0.29949	0.0365675
MusculusCzech	DomesticusGermany	2	0.245513	0.100051
MusculusCzech	DomesticusGermany	3	0.00150094	0.992666
MusculusCzech	DomesticusGermany	4	0.292495	0.0670218
MusculusCzech	DomesticusGermany	5	0.186344	0.262638
MusculusCzech	DomesticusGermany	6	0.327498	0.0447364
MusculusCzech	DomesticusGermany	7	0.462067	0.00398826
MusculusCzech	DomesticusGermany	8	0.121992	0.498849
MusculusCzech	DomesticusGermany	9	0.290689	0.10652
MusculusCzech	DomesticusGermany	10	0.0939171	0.60316
MusculusCzech	DomesticusGermany	11	-0.377016	0.0365524
MusculusCzech	DomesticusGermany	12	0.294758	0.107464
MusculusCzech	DomesticusGermany	13	0.418145	0.0192393
MusculusCzech	DomesticusGermany	14	0.439883	0.0117598
MusculusCzech	DomesticusGermany	15	0.0769231	0.708779
MusculusCzech	DomesticusGermany	16	0.218462	0.294121
MusculusCzech	DomesticusGermany	17	-0.0026087	0.990348
MusculusCzech	DomesticusGermany	18	0.0108696	0.960742
MusculusCzech	DomesticusGermany	19	-0.214706	0.424559
MusculusCzech	DomesticusGermany	X	0.495168	0.000735855
MusculusKazakhstan	DomesticusGermany	1	0.209694	0.14815
MusculusKazakhstan	DomesticusGermany	2	0.098119	0.516513
MusculusKazakhstan	DomesticusGermany	3	0.0450281	0.782631
MusculusKazakhstan	DomesticusGermany	4	0.23546	0.143574
MusculusKazakhstan	DomesticusGermany	5	0.23449	0.156468
MusculusKazakhstan	DomesticusGermany	6	0.326403	0.0454976
MusculusKazakhstan	DomesticusGermany	7	0.196539	0.243663
MusculusKazakhstan	DomesticusGermany	8	0.21758	0.223853
MusculusKazakhstan	DomesticusGermany	9	-0.0216276	0.906472
MusculusKazakhstan	DomesticusGermany	10	0.414439	0.0164885
MusculusKazakhstan	DomesticusGermany	11	0.260887	0.156322
MusculusKazakhstan	DomesticusGermany	12	0.426613	0.0166969
MusculusKazakhstan	DomesticusGermany	13	0.579435	0.000635909
MusculusKazakhstan	DomesticusGermany	14	0.412757	0.0188859
MusculusKazakhstan	DomesticusGermany	15	0.352479	0.0773817
MusculusKazakhstan	DomesticusGermany	16	0.500769	0.0107813
MusculusKazakhstan	DomesticusGermany	17	0.383478	0.0643414
MusculusKazakhstan	DomesticusGermany	18	-0.0128458	0.953611
MusculusKazakhstan	DomesticusGermany	19	0.376471	0.150648
MusculusKazakhstan	DomesticusGermany	X	0.563576	8.31646e-05
MusculusAfghanistan	DomesticusIran	1	0.131633	0.367284
MusculusAfghanistan	DomesticusIran	2	0.37786	0.0096252
MusculusAfghanistan	DomesticusIran	3	0.34334	0.0300806
MusculusAfghanistan	DomesticusIran	4	0.630582	1.29309e-05
MusculusAfghanistan	DomesticusIran	5	-0.00798774	0.962039
MusculusAfghanistan	DomesticusIran	6	0.269942	0.101206
MusculusAfghanistan	DomesticusIran	7	0.36202	0.0276803
MusculusAfghanistan	DomesticusIran	8	0.534759	0.0013453
MusculusAfghanistan	DomesticusIran	9	0.395894	0.0249001
MusculusAfghanistan	DomesticusIran	10	0.137366	0.445877
MusculusAfghanistan	DomesticusIran	11	0.590323	0.000472728
MusculusAfghanistan	DomesticusIran	12	0.308468	0.0913437
MusculusAfghanistan	DomesticusIran	13	-0.0016129	0.993129
MusculusAfghanistan	DomesticusIran	14	0.396994	0.024465
MusculusAfghanistan	DomesticusIran	15	0.239658	0.238317
MusculusAfghanistan	DomesticusIran	16	0.231538	0.265433
MusculusAfghanistan	DomesticusIran	17	0.40087	0.0522195
MusculusAfghanistan	DomesticusIran	18	0.490119	0.0175893
MusculusAfghanistan	DomesticusIran	19	0.188235	0.485087
MusculusAfghanistan	DomesticusIran	X	0.351253	0.0209111
MusculusCzech	DomesticusIran	1	-0.0492857	0.736646
MusculusCzech	DomesticusIran	2	0.369226	0.0115624
MusculusCzech	DomesticusIran	3	0.289493	0.0700053
MusculusCzech	DomesticusIran	4	0.521576	0.000557758
MusculusCzech	DomesticusIran	5	0.0578838	0.729952
MusculusCzech	DomesticusIran	6	0.302331	0.065056
MusculusCzech	DomesticusIran	7	0.285917	0.0862547
MusculusCzech	DomesticusIran	8	0.37266	0.0326928
MusculusCzech	DomesticusIran	9	0.371701	0.0361964
MusculusCzech	DomesticusIran	10	0.029746	0.869475
MusculusCzech	DomesticusIran	11	-0.028629	0.878493
MusculusCzech	DomesticusIran	12	0.217742	0.239315
MusculusCzech	DomesticusIran	13	0.0717742	0.701204
MusculusCzech	DomesticusIran	14	0.336877	0.0593793
MusculusCzech	DomesticusIran	15	0.42359	0.0310554
MusculusCzech	DomesticusIran	16	0.303077	0.140833
MusculusCzech	DomesticusIran	17	0.126087	0.557154
MusculusCzech	DomesticusIran	18	0.403162	0.0564508
MusculusCzech	DomesticusIran	19	0.273529	0.305323
MusculusCzech	DomesticusIran	X	0.435065	0.00354996
MusculusKazakhstan	DomesticusIran	1	0.266633	0.064036
MusculusKazakhstan	DomesticusIran	2	0.394018	0.00674084
MusculusKazakhstan	DomesticusIran	3	0.385553	0.014012
MusculusKazakhstan	DomesticusIran	4	0.479737	0.00173367
MusculusKazakhstan	DomesticusIran	5	0.36098	0.0259758
MusculusKazakhstan	DomesticusIran	6	0.300799	0.066496
MusculusKazakhstan	DomesticusIran	7	0.202466	0.229451
MusculusKazakhstan	DomesticusIran	8	0.206217	0.249578
MusculusKazakhstan	DomesticusIran	9	0.102639	0.576165
MusculusKazakhstan	DomesticusIran	10	0.288436	0.103555
MusculusKazakhstan	DomesticusIran	11	0.489919	0.00514836
MusculusKazakhstan	DomesticusIran	12	0.68871	1.8408e-05
MusculusKazakhstan	DomesticusIran	13	0.508871	0.00346259
MusculusKazakhstan	DomesticusIran	14	0.35044	0.049255
MusculusKazakhstan	DomesticusIran	15	0.169231	0.408544
MusculusKazakhstan	DomesticusIran	16	0.576923	0.0025347
MusculusKazakhstan	DomesticusIran	17	-0.103478	0.630395
MusculusKazakhstan	DomesticusIran	18	0.126482	0.565239
MusculusKazakhstan	DomesticusIran	19	-0.0441176	0.871122
MusculusKazakhstan	DomesticusIran	X	0.747659	8.36858e-09
MusculusAfghanistan	MusculusCzech	1	0.226531	0.117535
MusculusAfghanistan	MusculusCzech	2	0.100463	0.506497
MusculusAfghanistan	MusculusCzech	3	0.0611632	0.707724
MusculusAfghanistan	MusculusCzech	4	0.596623	4.84136e-05
MusculusAfghanistan	MusculusCzech	5	0.404092	0.0118656
MusculusAfghanistan	MusculusCzech	6	0.206478	0.213591
MusculusAfghanistan	MusculusCzech	7	0.361546	0.0278999
MusculusAfghanistan	MusculusCzech	8	0.278743	0.116221
MusculusAfghanistan	MusculusCzech	9	0.469575	0.00669815
MusculusAfghanistan	MusculusCzech	10	-0.0287433	0.873839
MusculusAfghanistan	MusculusCzech	11	-0.00564516	0.975956
MusculusAfghanistan	MusculusCzech	12	0.270161	0.141596
MusculusAfghanistan	MusculusCzech	13	0.451613	0.0107634
MusculusAfghanistan	MusculusCzech	14	0.309384	0.0848754
MusculusAfghanistan	MusculusCzech	15	0.256752	0.205459
MusculusAfghanistan	MusculusCzech	16	0.0784615	0.709298
MusculusAfghanistan	MusculusCzech	17	0.575652	0.00324644
MusculusAfghanistan	MusculusCzech	18	0.0879447	0.689877
MusculusAfghanistan	MusculusCzech	19	0.338235	0.200066
MusculusAfghanistan	MusculusCzech	X	0.40592	0.00691894
MusculusAfghanistan	MusculusKazakhstan	1	0.368163	0.0092483
MusculusAfghanistan	MusculusKazakhstan	2	0.133272	0.377255
MusculusAfghanistan	MusculusKazakhstan	3	0.169794	0.294894
MusculusAfghanistan	MusculusKazakhstan	4	0.581051	8.44814e-05
MusculusAfghanistan	MusculusKazakhstan	5	0.288325	0.079178
MusculusAfghanistan	MusculusKazakhstan	6	0.227924	0.168735
MusculusAfghanistan	MusculusKazakhstan	7	0.09578	0.572816
MusculusAfghanistan	MusculusKazakhstan	8	0.0110294	0.951425
MusculusAfghanistan	MusculusKazakhstan	9	0.0568182	0.757417
MusculusAfghanistan	MusculusKazakhstan	10	0.386364	0.026354
MusculusAfghanistan	MusculusKazakhstan	11	0.668548	3.94379e-05
MusculusAfghanistan	MusculusKazakhstan	12	0.168548	0.364734
MusculusAfghanistan	MusculusKazakhstan	13	0.0108871	0.953647
MusculusAfghanistan	MusculusKazakhstan	14	0.0945748	0.606646
MusculusAfghanistan	MusculusKazakhstan	15	0.178803	0.382142
MusculusAfghanistan	MusculusKazakhstan	16	0.35	0.0863199
MusculusAfghanistan	MusculusKazakhstan	17	0.381739	0.0656632
MusculusAfghanistan	MusculusKazakhstan	18	0.41502	0.0489278
MusculusAfghanistan	MusculusKazakhstan	19	-0.158824	0.556861
MusculusAfghanistan	MusculusKazakhstan	X	0.495168	0.000735855
MusculusCzech	MusculusKazakhstan	1	0.195204	0.178908
MusculusCzech	MusculusKazakhstan	2	0.298551	0.0438663
MusculusCzech	MusculusKazakhstan	3	-0.0489681	0.764131
MusculusCzech	MusculusKazakhstan	4	0.55272	0.000216999
MusculusCzech	MusculusKazakhstan	5	0.307802	0.0601131
MusculusCzech	MusculusKazakhstan	6	0.501258	0.00134706
MusculusCzech	MusculusKazakhstan	7	0.15339	0.364728
MusculusCzech	MusculusKazakhstan	8	0.214906	0.229737
MusculusCzech	MusculusKazakhstan	9	0.168622	0.356243
MusculusCzech	MusculusKazakhstan	10	0.160762	0.371466
MusculusCzech	MusculusKazakhstan	11	0.0491935	0.792704
MusculusCzech	MusculusKazakhstan	12	0.0951613	0.610598
MusculusCzech	MusculusKazakhstan	13	-0.0125	0.946789
MusculusCzech	MusculusKazakhstan	14	0.291056	0.106059
MusculusCzech	MusculusKazakhstan	15	0.334701	0.09466
MusculusCzech	MusculusKazakhstan	16	0.189231	0.364969
MusculusCzech	MusculusKazakhstan	17	0.687826	0.000203669
MusculusCzech	MusculusKazakhstan	18	0.148221	0.49971
MusculusCzech	MusculusKazakhstan	19	-0.126471	0.640694
MusculusCzech	MusculusKazakhstan	X	0.239052	0.122624

## Sheet: 5Mb
Population1	Population2	Chromosome	SpearmanRho	Pvalue
CastaneusTaiwan	CastaneusIndia	1	0.322139	0.0426445
CastaneusTaiwan	CastaneusIndia	2	0.573495	0.000206859
CastaneusTaiwan	CastaneusIndia	3	0.32588	0.0687346
CastaneusTaiwan	CastaneusIndia	4	0.416789	0.0176425
CastaneusTaiwan	CastaneusIndia	5	0.407258	0.0229706
CastaneusTaiwan	CastaneusIndia	6	0.0104561	0.956267
CastaneusTaiwan	CastaneusIndia	7	0.12792	0.500534
CastaneusTaiwan	CastaneusIndia	8	0.264957	0.190839
CastaneusTaiwan	CastaneusIndia	9	-0.0153846	0.941815
CastaneusTaiwan	CastaneusIndia	10	0.482295	0.0108431
CastaneusTaiwan	CastaneusIndia	11	0.0592308	0.778527
CastaneusTaiwan	CastaneusIndia	12	0.624615	0.000844911
CastaneusTaiwan	CastaneusIndia	13	0.250769	0.226628
CastaneusTaiwan	CastaneusIndia	14	0.146154	0.485731
CastaneusTaiwan	CastaneusIndia	15	0.516883	0.0164265
CastaneusTaiwan	CastaneusIndia	16	0.518797	0.0190884
CastaneusTaiwan	CastaneusIndia	17	-0.0315789	0.897883
CastaneusTaiwan	CastaneusIndia	18	0.307018	0.201054
CastaneusTaiwan	CastaneusIndia	19	-0.230769	0.448127
CastaneusTaiwan	CastaneusIndia	X	0.623529	6.2938e-05
DomesticusFrance_1	CastaneusIndia	1	0.430394	0.0055691
DomesticusFrance_1	CastaneusIndia	2	0.35799	0.0295928
DomesticusFrance_1	CastaneusIndia	3	0.454545	0.00896012
DomesticusFrance_1	CastaneusIndia	4	0.408358	0.0203245
DomesticusFrance_1	CastaneusIndia	5	0.56129	0.00101932
DomesticusFrance_1	CastaneusIndia	6	0.103003	0.588064
DomesticusFrance_1	CastaneusIndia	7	0.316129	0.0887751
DomesticusFrance_1	CastaneusIndia	8	0.27453	0.174707
DomesticusFrance_1	CastaneusIndia	9	0.441538	0.0271306
DomesticusFrance_1	CastaneusIndia	10	0.300366	0.127935
DomesticusFrance_1	CastaneusIndia	11	0.357692	0.0791718
DomesticusFrance_1	CastaneusIndia	12	0.647692	0.000464644
DomesticusFrance_1	CastaneusIndia	13	0.580769	0.00233407
DomesticusFrance_1	CastaneusIndia	14	0.251538	0.225159
DomesticusFrance_1	CastaneusIndia	15	0.24026	0.294152
DomesticusFrance_1	CastaneusIndia	16	0.00451128	0.98494
DomesticusFrance_1	CastaneusIndia	17	0.229825	0.34388
DomesticusFrance_1	CastaneusIndia	18	0.305263	0.203773
DomesticusFrance_1	CastaneusIndia	19	0.357143	0.23093
DomesticusFrance_1	CastaneusIndia	X	0.261625	0.128973
DomesticusFrance_2	CastaneusIndia	1	0.704878	3.82716e-07
DomesticusFrance_2	CastaneusIndia	2	0.493362	0.00191709
DomesticusFrance_2	CastaneusIndia	3	0.258798	0.15265
DomesticusFrance_2	CastaneusIndia	4	0.499267	0.00362553
DomesticusFrance_2	CastaneusIndia	5	0.622581	0.000183983
DomesticusFrance_2	CastaneusIndia	6	0.151502	0.424187
DomesticusFrance_2	CastaneusIndia	7	0.504338	0.00448456
DomesticusFrance_2	CastaneusIndia	8	0.317607	0.113858
DomesticusFrance_2	CastaneusIndia	9	0.253846	0.22079
DomesticusFrance_2	CastaneusIndia	10	0.500611	0.00782495
DomesticusFrance_2	CastaneusIndia	11	0.442308	0.0268333
DomesticusFrance_2	CastaneusIndia	12	0.596154	0.00166112
DomesticusFrance_2	CastaneusIndia	13	0.331538	0.105449
DomesticusFrance_2	CastaneusIndia	14	0.606154	0.00131941
DomesticusFrance_2	CastaneusIndia	15	0.241558	0.291471
DomesticusFrance_2	CastaneusIndia	16	0.409023	0.0733409
DomesticusFrance_2	CastaneusIndia	17	0.529825	0.0196392
DomesticusFrance_2	CastaneusIndia	18	0.570175	0.0108055
DomesticusFrance_2	CastaneusIndia	19	0.604396	0.0286727
DomesticusFrance_2	CastaneusIndia	X	0.473389	0.00407559
DomesticusGermany	CastaneusIndia	1	0.667167	2.58348e-06
DomesticusGermany	CastaneusIndia	2	0.197013	0.242505
DomesticusGermany	CastaneusIndia	3	0.457111	0.00853354
DomesticusGermany	CastaneusIndia	4	0.477639	0.00569948
DomesticusGermany	CastaneusIndia	5	0.469758	0.00766801
DomesticusGermany	CastaneusIndia	6	0.12703	0.503543
DomesticusGermany	CastaneusIndia	7	0.37842	0.0392063
DomesticusGermany	CastaneusIndia	8	0.57265	0.00223312
DomesticusGermany	CastaneusIndia	9	0.351538	0.0848528
DomesticusGermany	CastaneusIndia	10	0.43895	0.0219876
DomesticusGermany	CastaneusIndia	11	0.150769	0.471907
DomesticusGermany	CastaneusIndia	12	0.691538	0.000128898
DomesticusGermany	CastaneusIndia	13	0.58	0.00237308
DomesticusGermany	CastaneusIndia	14	0.463846	0.0195148
DomesticusGermany	CastaneusIndia	15	0.472727	0.0304552
DomesticusGermany	CastaneusIndia	16	0.312782	0.179364
DomesticusGermany	CastaneusIndia	17	0.247368	0.307239
DomesticusGermany	CastaneusIndia	18	0.175439	0.472508
DomesticusGermany	CastaneusIndia	19	0.39011	0.187574
DomesticusGermany	CastaneusIndia	X	0.467507	0.00462982
DomesticusIran	CastaneusIndia	1	0.339587	0.0320493
DomesticusIran	CastaneusIndia	2	0.580607	0.000165004
DomesticusIran	CastaneusIndia	3	0.557551	0.000915723
DomesticusIran	CastaneusIndia	4	0.675953	2.17754e-05
DomesticusIran	CastaneusIndia	5	0.56371	0.000958654
DomesticusIran	CastaneusIndia	6	0.27297	0.144435
DomesticusIran	CastaneusIndia	7	0.497219	0.00518313
DomesticusIran	CastaneusIndia	8	0.511795	0.00752607
DomesticusIran	CastaneusIndia	9	0.413846	0.0397308
DomesticusIran	CastaneusIndia	10	0.526862	0.00474982
DomesticusIran	CastaneusIndia	11	0.0461538	0.826595
DomesticusIran	CastaneusIndia	12	0.696154	0.000111193
DomesticusIran	CastaneusIndia	13	0.671538	0.000237419
DomesticusIran	CastaneusIndia	14	0.616154	0.00103995
DomesticusIran	CastaneusIndia	15	0.532468	0.0129575
DomesticusIran	CastaneusIndia	16	0.726316	0.000287533
DomesticusIran	CastaneusIndia	17	0.821053	1.64583e-05
DomesticusIran	CastaneusIndia	18	0.768421	0.000121458
DomesticusIran	CastaneusIndia	19	0.620879	0.0235382
DomesticusIran	CastaneusIndia	X	0.526331	0.00116318
MusculusAfghanistan	CastaneusIndia	1	0.488743	0.00137453
MusculusAfghanistan	CastaneusIndia	2	0.331674	0.0449186
MusculusAfghanistan	CastaneusIndia	3	0.56305	0.000793692
MusculusAfghanistan	CastaneusIndia	4	0.630132	0.000111089
MusculusAfghanistan	CastaneusIndia	5	0.0447581	0.811043
MusculusAfghanistan	CastaneusIndia	6	0.0028921	0.987898
MusculusAfghanistan	CastaneusIndia	7	0.340601	0.0655068
MusculusAfghanistan	CastaneusIndia	8	0.384615	0.0523695
MusculusAfghanistan	CastaneusIndia	9	0.137692	0.511597
MusculusAfghanistan	CastaneusIndia	10	0.342491	0.0803333
MusculusAfghanistan	CastaneusIndia	11	0.108462	0.605805
MusculusAfghanistan	CastaneusIndia	12	0.625385	0.000828863
MusculusAfghanistan	CastaneusIndia	13	0.423077	0.0351006
MusculusAfghanistan	CastaneusIndia	14	0.692308	0.000125786
MusculusAfghanistan	CastaneusIndia	15	0.319481	0.158035
MusculusAfghanistan	CastaneusIndia	16	0.491729	0.0276582
MusculusAfghanistan	CastaneusIndia	17	0.492982	0.0319816
MusculusAfghanistan	CastaneusIndia	18	0.710526	0.000651267
MusculusAfghanistan	CastaneusIndia	19	0.467033	0.107609
MusculusAfghanistan	CastaneusIndia	X	0.00196078	0.991081
MusculusCzech	CastaneusIndia	1	0.412946	0.00809145
MusculusCzech	CastaneusIndia	2	0.199621	0.236201
MusculusCzech	CastaneusIndia	3	0.460411	0.00801048
MusculusCzech	CastaneusIndia	4	0.499267	0.00362553
MusculusCzech	CastaneusIndia	5	0.503629	0.00387278
MusculusCzech	CastaneusIndia	6	0.331257	0.0737525
MusculusCzech	CastaneusIndia	7	0.498999	0.00500032
MusculusCzech	CastaneusIndia	8	0.13641	0.506391
MusculusCzech	CastaneusIndia	9	0.276154	0.181472
MusculusCzech	CastaneusIndia	10	0.299756	0.12875
MusculusCzech	CastaneusIndia	11	0.155385	0.458287
MusculusCzech	CastaneusIndia	12	0.601538	0.00146875
MusculusCzech	CastaneusIndia	13	0.308462	0.133561
MusculusCzech	CastaneusIndia	14	0.328462	0.108919
MusculusCzech	CastaneusIndia	15	0.614286	0.00305024
MusculusCzech	CastaneusIndia	16	0.428571	0.0593798
MusculusCzech	CastaneusIndia	17	-0.00175439	0.994313
MusculusCzech	CastaneusIndia	18	0.380702	0.107832
MusculusCzech	CastaneusIndia	19	0.313187	0.297438
MusculusCzech	CastaneusIndia	X	0.0565826	0.74681
MusculusKazakhstan	CastaneusIndia	1	0.179737	0.267094
MusculusKazakhstan	CastaneusIndia	2	0.510669	0.00124017
MusculusKazakhstan	CastaneusIndia	3	0.0762463	0.678318
MusculusKazakhstan	CastaneusIndia	4	0.368402	0.0380156
MusculusKazakhstan	CastaneusIndia	5	0.555242	0.0011859
MusculusKazakhstan	CastaneusIndia	6	0.117686	0.535677
MusculusKazakhstan	CastaneusIndia	7	0.363737	0.0481672
MusculusKazakhstan	CastaneusIndia	8	-0.0133333	0.948456
MusculusKazakhstan	CastaneusIndia	9	-0.169231	0.418692
MusculusKazakhstan	CastaneusIndia	10	0.457265	0.0164838
MusculusKazakhstan	CastaneusIndia	11	0.163077	0.436053
MusculusKazakhstan	CastaneusIndia	12	0.410769	0.0413773
MusculusKazakhstan	CastaneusIndia	13	0.401538	0.0466417
MusculusKazakhstan	CastaneusIndia	14	0.320769	0.117964
MusculusKazakhstan	CastaneusIndia	15	0.62987	0.00221299
MusculusKazakhstan	CastaneusIndia	16	0.63609	0.00257111
MusculusKazakhstan	CastaneusIndia	17	-0.263158	0.276359
MusculusKazakhstan	CastaneusIndia	18	0.64386	0.00293129
MusculusKazakhstan	CastaneusIndia	19	0.0989011	0.747868
MusculusKazakhstan	CastaneusIndia	X	0.488235	0.0029247
DomesticusFrance_1	CastaneusTaiwan	1	0.0506567	0.756241
DomesticusFrance_1	CastaneusTaiwan	2	0.204836	0.223927
DomesticusFrance_1	CastaneusTaiwan	3	0.228372	0.208694
DomesticusFrance_1	CastaneusTaiwan	4	0.0648827	0.724237
DomesticusFrance_1	CastaneusTaiwan	5	0.0870968	0.641292
DomesticusFrance_1	CastaneusTaiwan	6	0.3802	0.0382177
DomesticusFrance_1	CastaneusTaiwan	7	0.231146	0.219084
DomesticusFrance_1	CastaneusTaiwan	8	0.0112821	0.956378
DomesticusFrance_1	CastaneusTaiwan	9	-0.229231	0.27036
DomesticusFrance_1	CastaneusTaiwan	10	0.626984	0.00046567
DomesticusFrance_1	CastaneusTaiwan	11	0.0792308	0.706571
DomesticusFrance_1	CastaneusTaiwan	12	0.661538	0.000316869
DomesticusFrance_1	CastaneusTaiwan	13	0.254615	0.219347
DomesticusFrance_1	CastaneusTaiwan	14	-0.199231	0.339693
DomesticusFrance_1	CastaneusTaiwan	15	-0.038961	0.866841
DomesticusFrance_1	CastaneusTaiwan	16	0.142857	0.54795
DomesticusFrance_1	CastaneusTaiwan	17	0.494737	0.0312829
DomesticusFrance_1	CastaneusTaiwan	18	0.34386	0.149447
DomesticusFrance_1	CastaneusTaiwan	19	0.302198	0.315608
DomesticusFrance_1	CastaneusTaiwan	X	0.0896359	0.608604
DomesticusFrance_2	CastaneusTaiwan	1	0.280488	0.0795863
DomesticusFrance_2	CastaneusTaiwan	2	0.203888	0.226125
DomesticusFrance_2	CastaneusTaiwan	3	0.328812	0.0661345
DomesticusFrance_2	CastaneusTaiwan	4	0.142962	0.435061
DomesticusFrance_2	CastaneusTaiwan	5	0.485484	0.00563136
DomesticusFrance_2	CastaneusTaiwan	6	0.436707	0.015828
DomesticusFrance_2	CastaneusTaiwan	7	0.438042	0.0154745
DomesticusFrance_2	CastaneusTaiwan	8	0.327179	0.102783
DomesticusFrance_2	CastaneusTaiwan	9	0.00615385	0.97671
DomesticusFrance_2	CastaneusTaiwan	10	0.365079	0.0611422
DomesticusFrance_2	CastaneusTaiwan	11	0.189231	0.364969
DomesticusFrance_2	CastaneusTaiwan	12	0.77	6.76352e-06
DomesticusFrance_2	CastaneusTaiwan	13	0.568462	0.00302833
DomesticusFrance_2	CastaneusTaiwan	14	0.356923	0.0798657
DomesticusFrance_2	CastaneusTaiwan	15	-0.0415584	0.858048
DomesticusFrance_2	CastaneusTaiwan	16	0.559398	0.0103333
DomesticusFrance_2	CastaneusTaiwan	17	0.526316	0.0206189
DomesticusFrance_2	CastaneusTaiwan	18	0.12807	0.601318
DomesticusFrance_2	CastaneusTaiwan	19	0.043956	0.886619
DomesticusFrance_2	CastaneusTaiwan	X	0.287115	0.0944602
DomesticusGermany	CastaneusTaiwan	1	0.237711	0.139673
DomesticusGermany	CastaneusTaiwan	2	0.195116	0.24716
DomesticusGermany	CastaneusTaiwan	3	0.265396	0.142091
DomesticusGermany	CastaneusTaiwan	4	0.502566	0.00337506
DomesticusGermany	CastaneusTaiwan	5	0.18871	0.309303
DomesticusGermany	CastaneusTaiwan	6	0.466073	0.0094348
DomesticusGermany	CastaneusTaiwan	7	0.402892	0.0272808
DomesticusGermany	CastaneusTaiwan	8	0.476923	0.0137599
DomesticusGermany	CastaneusTaiwan	9	-0.423846	0.034735
DomesticusGermany	CastaneusTaiwan	10	0.258242	0.193409
DomesticusGermany	CastaneusTaiwan	11	0.23	0.268711
DomesticusGermany	CastaneusTaiwan	12	0.716154	5.67469e-05
DomesticusGermany	CastaneusTaiwan	13	0.404615	0.0448315
DomesticusGermany	CastaneusTaiwan	14	-0.0946154	0.652805
DomesticusGermany	CastaneusTaiwan	15	0.296104	0.192476
DomesticusGermany	CastaneusTaiwan	16	0.22406	0.342286
DomesticusGermany	CastaneusTaiwan	17	0.214035	0.378924
DomesticusGermany	CastaneusTaiwan	18	0.275439	0.253724
DomesticusGermany	CastaneusTaiwan	19	0.241758	0.426176
DomesticusGermany	CastaneusTaiwan	X	0.245658	0.154894
DomesticusIran	CastaneusTaiwan	1	0.127017	0.434789
DomesticusIran	CastaneusTaiwan	2	0.233049	0.165099
DomesticusIran	CastaneusTaiwan	3	0.456012	0.0087142
DomesticusIran	CastaneusTaiwan	4	0.544721	0.00126651
DomesticusIran	CastaneusTaiwan	5	0.254839	0.166499
DomesticusIran	CastaneusTaiwan	6	0.472747	0.00833602
DomesticusIran	CastaneusTaiwan	7	0.0812013	0.669696
DomesticusIran	CastaneusTaiwan	8	0.170598	0.404712
DomesticusIran	CastaneusTaiwan	9	0.296154	0.150593
DomesticusIran	CastaneusTaiwan	10	0.333333	0.0893047
DomesticusIran	CastaneusTaiwan	11	-0.1	0.634361
DomesticusIran	CastaneusTaiwan	12	0.381538	0.0598455
DomesticusIran	CastaneusTaiwan	13	0.283077	0.170325
DomesticusIran	CastaneusTaiwan	14	0.0807692	0.701128
DomesticusIran	CastaneusTaiwan	15	-0.00909091	0.968803
DomesticusIran	CastaneusTaiwan	16	0.592481	0.00591047
DomesticusIran	CastaneusTaiwan	17	0.108772	0.65758
DomesticusIran	CastaneusTaiwan	18	0.401754	0.0881902
DomesticusIran	CastaneusTaiwan	19	-0.192308	0.529068
DomesticusIran	CastaneusTaiwan	X	0.372549	0.0275237
MusculusAfghanistan	CastaneusTaiwan	1	0.168105	0.299793
MusculusAfghanistan	CastaneusTaiwan	2	0.0668563	0.694206
MusculusAfghanistan	CastaneusTaiwan	3	0.428886	0.0143134
MusculusAfghanistan	CastaneusTaiwan	4	0.401393	0.0227868
MusculusAfghanistan	CastaneusTaiwan	5	-0.0975806	0.601511
MusculusAfghanistan	CastaneusTaiwan	6	0.20267	0.28278
MusculusAfghanistan	CastaneusTaiwan	7	0.329477	0.0754102
MusculusAfghanistan	CastaneusTaiwan	8	0.422222	0.0316609
MusculusAfghanistan	CastaneusTaiwan	9	0.169231	0.418692
MusculusAfghanistan	CastaneusTaiwan	10	0.296093	0.133718
MusculusAfghanistan	CastaneusTaiwan	11	0.00384615	0.985442
MusculusAfghanistan	CastaneusTaiwan	12	0.258462	0.212223
MusculusAfghanistan	CastaneusTaiwan	13	0.0884615	0.674128
MusculusAfghanistan	CastaneusTaiwan	14	0.0169231	0.936008
MusculusAfghanistan	CastaneusTaiwan	15	-0.192208	0.403889
MusculusAfghanistan	CastaneusTaiwan	16	0.258647	0.270856
MusculusAfghanistan	CastaneusTaiwan	17	0.312281	0.193042
MusculusAfghanistan	CastaneusTaiwan	18	0.3	0.212074
MusculusAfghanistan	CastaneusTaiwan	19	0.456044	0.117283
MusculusAfghanistan	CastaneusTaiwan	X	0.110644	0.526894
MusculusCzech	CastaneusTaiwan	1	0.306754	0.0541961
MusculusCzech	CastaneusTaiwan	2	0.289711	0.0819862
MusculusCzech	CastaneusTaiwan	3	0.468842	0.00679591
MusculusCzech	CastaneusTaiwan	4	0.0978739	0.594094
MusculusCzech	CastaneusTaiwan	5	0.219758	0.234885
MusculusCzech	CastaneusTaiwan	6	0.292102	0.117276
MusculusCzech	CastaneusTaiwan	7	0.389544	0.0333515
MusculusCzech	CastaneusTaiwan	8	0.297778	0.139554
MusculusCzech	CastaneusTaiwan	9	0.365385	0.072482
MusculusCzech	CastaneusTaiwan	10	-0.031746	0.875094
MusculusCzech	CastaneusTaiwan	11	0.373846	0.0656312
MusculusCzech	CastaneusTaiwan	12	0.443846	0.0262464
MusculusCzech	CastaneusTaiwan	13	0.198462	0.341599
MusculusCzech	CastaneusTaiwan	14	0.204615	0.326528
MusculusCzech	CastaneusTaiwan	15	0.248052	0.27829
MusculusCzech	CastaneusTaiwan	16	0.410526	0.0721872
MusculusCzech	CastaneusTaiwan	17	0.580702	0.00913295
MusculusCzech	CastaneusTaiwan	18	0.17193	0.481548
MusculusCzech	CastaneusTaiwan	19	0.0549451	0.858504
MusculusCzech	CastaneusTaiwan	X	0.0983193	0.574181
MusculusKazakhstan	CastaneusTaiwan	1	0.0529081	0.745759
MusculusKazakhstan	CastaneusTaiwan	2	0.28568	0.086527
MusculusKazakhstan	CastaneusTaiwan	3	0.239736	0.186313
MusculusKazakhstan	CastaneusTaiwan	4	0.349707	0.0497646
MusculusKazakhstan	CastaneusTaiwan	5	0.207258	0.263249
MusculusKazakhstan	CastaneusTaiwan	6	0.497219	0.00518313
MusculusKazakhstan	CastaneusTaiwan	7	0.579088	0.000799629
MusculusKazakhstan	CastaneusTaiwan	8	0.0331624	0.872233
MusculusKazakhstan	CastaneusTaiwan	9	0.34	0.0963262
MusculusKazakhstan	CastaneusTaiwan	10	0.202686	0.310618
MusculusKazakhstan	CastaneusTaiwan	11	0.23	0.268711
MusculusKazakhstan	CastaneusTaiwan	12	0.568462	0.00302833
MusculusKazakhstan	CastaneusTaiwan	13	0.602308	0.0014429
MusculusKazakhstan	CastaneusTaiwan	14	0.287692	0.163165
MusculusKazakhstan	CastaneusTaiwan	15	0.493506	0.0229963
MusculusKazakhstan	CastaneusTaiwan	16	0.688722	0.000785205
MusculusKazakhstan	CastaneusTaiwan	17	0.621053	0.00454113
MusculusKazakhstan	CastaneusTaiwan	18	0.440351	0.0591779
MusculusKazakhstan	CastaneusTaiwan	19	0.252747	0.404774
MusculusKazakhstan	CastaneusTaiwan	X	0.405602	0.0156337
DomesticusGermany	DomesticusFrance_1	1	0.301876	0.0583416
DomesticusGermany	DomesticusFrance_1	2	0.242058	0.148905
DomesticusGermany	DomesticusFrance_1	3	0.358504	0.0439198
DomesticusGermany	DomesticusFrance_1	4	0.291789	0.105142
DomesticusGermany	DomesticusFrance_1	5	0.139516	0.454132
DomesticusGermany	DomesticusFrance_1	6	0.52525	0.00287831
DomesticusGermany	DomesticusFrance_1	7	0.412236	0.0235929
DomesticusGermany	DomesticusFrance_1	8	0.0762393	0.711259
DomesticusGermany	DomesticusFrance_1	9	0.429231	0.0322602
DomesticusGermany	DomesticusFrance_1	10	0.328449	0.0943888
DomesticusGermany	DomesticusFrance_1	11	0.571538	0.00284013
DomesticusGermany	DomesticusFrance_1	12	0.640769	0.000558757
DomesticusGermany	DomesticusFrance_1	13	0.357692	0.0791718
DomesticusGermany	DomesticusFrance_1	14	0.246154	0.235576
DomesticusGermany	DomesticusFrance_1	15	0.424675	0.054996
DomesticusGermany	DomesticusFrance_1	16	0.284211	0.224585
DomesticusGermany	DomesticusFrance_1	17	0.126316	0.60635
DomesticusGermany	DomesticusFrance_1	18	0.185965	0.445906
DomesticusGermany	DomesticusFrance_1	19	0.434066	0.138342
DomesticusGermany	DomesticusFrance_1	X	0.523249	0.00125828
DomesticusIran	DomesticusFrance_1	1	0.303189	0.0572014
DomesticusIran	DomesticusFrance_1	2	0.600996	8.37632e-05
DomesticusIran	DomesticusFrance_1	3	0.332845	0.0626856
DomesticusIran	DomesticusFrance_1	4	0.570748	0.000646941
DomesticusIran	DomesticusFrance_1	5	0.469355	0.00772752
DomesticusIran	DomesticusFrance_1	6	0.559956	0.00129215
DomesticusIran	DomesticusFrance_1	7	0.448721	0.0128763
DomesticusIran	DomesticusFrance_1	8	0.270427	0.181499
DomesticusIran	DomesticusFrance_1	9	0.297692	0.148384
DomesticusIran	DomesticusFrance_1	10	0.0970696	0.630046
DomesticusIran	DomesticusFrance_1	11	0.260769	0.208025
DomesticusIran	DomesticusFrance_1	12	0.553846	0.0040737
DomesticusIran	DomesticusFrance_1	13	0.404615	0.0448315
DomesticusIran	DomesticusFrance_1	14	0.36	0.0771176
DomesticusIran	DomesticusFrance_1	15	0.483117	0.0265185
DomesticusIran	DomesticusFrance_1	16	0.156391	0.510257
DomesticusIran	DomesticusFrance_1	17	0.177193	0.46802
DomesticusIran	DomesticusFrance_1	18	0.34386	0.149447
DomesticusIran	DomesticusFrance_1	19	0.532967	0.0607365
DomesticusIran	DomesticusFrance_1	X	0.292997	0.0876069
MusculusAfghanistan	DomesticusFrance_1	1	0.237148	0.140641
MusculusAfghanistan	DomesticusFrance_1	2	0.0367473	0.829046
MusculusAfghanistan	DomesticusFrance_1	3	0.47434	0.00609144
MusculusAfghanistan	DomesticusFrance_1	4	0.643695	7.05038e-05
MusculusAfghanistan	DomesticusFrance_1	5	0.178226	0.337433
MusculusAfghanistan	DomesticusFrance_1	6	0.147942	0.43528
MusculusAfghanistan	DomesticusFrance_1	7	0.511457	0.00386817
MusculusAfghanistan	DomesticusFrance_1	8	0.163761	0.424076
MusculusAfghanistan	DomesticusFrance_1	9	0.25	0.228103
MusculusAfghanistan	DomesticusFrance_1	10	0.377289	0.0523707
MusculusAfghanistan	DomesticusFrance_1	11	0.423077	0.0351006
MusculusAfghanistan	DomesticusFrance_1	12	0.363846	0.0737841
MusculusAfghanistan	DomesticusFrance_1	13	0.354615	0.0819751
MusculusAfghanistan	DomesticusFrance_1	14	0.37	0.0686806
MusculusAfghanistan	DomesticusFrance_1	15	0.65974	0.00113824
MusculusAfghanistan	DomesticusFrance_1	16	0.0721805	0.762339
MusculusAfghanistan	DomesticusFrance_1	17	0.394737	0.0944205
MusculusAfghanistan	DomesticusFrance_1	18	0.535088	0.0182391
MusculusAfghanistan	DomesticusFrance_1	19	0.450549	0.122332
MusculusAfghanistan	DomesticusFrance_1	X	0.508403	0.00181894
MusculusCzech	DomesticusFrance_1	1	0.355535	0.0243589
MusculusCzech	DomesticusFrance_1	2	0.181366	0.282697
MusculusCzech	DomesticusFrance_1	3	0.291422	0.1056
MusculusCzech	DomesticusFrance_1	4	0.502199	0.00340213
MusculusCzech	DomesticusFrance_1	5	0.367339	0.0420624
MusculusCzech	DomesticusFrance_1	6	0.209789	0.265849
MusculusCzech	DomesticusFrance_1	7	0.140823	0.457932
MusculusCzech	DomesticusFrance_1	8	-0.0523077	0.79967
MusculusCzech	DomesticusFrance_1	9	0.202308	0.332131
MusculusCzech	DomesticusFrance_1	10	-0.0457875	0.820595
MusculusCzech	DomesticusFrance_1	11	-0.0976923	0.642241
MusculusCzech	DomesticusFrance_1	12	0.568462	0.00302833
MusculusCzech	DomesticusFrance_1	13	0.408462	0.0426471
MusculusCzech	DomesticusFrance_1	14	-0.0153846	0.941815
MusculusCzech	DomesticusFrance_1	15	0.467532	0.0325891
MusculusCzech	DomesticusFrance_1	16	0.228571	0.332397
MusculusCzech	DomesticusFrance_1	17	0.550877	0.0145085
MusculusCzech	DomesticusFrance_1	18	0.133333	0.586324
MusculusCzech	DomesticusFrance_1	19	0.0879121	0.775195
MusculusCzech	DomesticusFrance_1	X	0.353501	0.0372344
MusculusKazakhstan	DomesticusFrance_1	1	0.0934334	0.566345
MusculusKazakhstan	DomesticusFrance_1	2	0.134187	0.428476
MusculusKazakhstan	DomesticusFrance_1	3	0.356672	0.0450897
MusculusKazakhstan	DomesticusFrance_1	4	0.592009	0.000358071
MusculusKazakhstan	DomesticusFrance_1	5	0.218952	0.236651
MusculusKazakhstan	DomesticusFrance_1	6	0.3802	0.0382177
MusculusKazakhstan	DomesticusFrance_1	7	0.502113	0.00469364
MusculusKazakhstan	DomesticusFrance_1	8	-0.361368	0.0697003
MusculusKazakhstan	DomesticusFrance_1	9	-0.110769	0.598112
MusculusKazakhstan	DomesticusFrance_1	10	0.334554	0.0880666
MusculusKazakhstan	DomesticusFrance_1	11	0.143846	0.49272
MusculusKazakhstan	DomesticusFrance_1	12	0.513846	0.00860232
MusculusKazakhstan	DomesticusFrance_1	13	0.278462	0.177701
MusculusKazakhstan	DomesticusFrance_1	14	-0.266923	0.197106
MusculusKazakhstan	DomesticusFrance_1	15	0.287013	0.207141
MusculusKazakhstan	DomesticusFrance_1	16	-0.153383	0.518524
MusculusKazakhstan	DomesticusFrance_1	17	0.638596	0.00325269
MusculusKazakhstan	DomesticusFrance_1	18	-0.0122807	0.960204
MusculusKazakhstan	DomesticusFrance_1	19	0.318681	0.288583
MusculusKazakhstan	DomesticusFrance_1	X	0.413445	0.0135595
DomesticusFrance_1	DomesticusFrance_2	1	0.513696	0.000698328
DomesticusFrance_1	DomesticusFrance_2	2	0.550024	0.000420976
DomesticusFrance_1	DomesticusFrance_2	3	-0.0502199	0.784887
DomesticusFrance_1	DomesticusFrance_2	4	0.524194	0.00207342
DomesticusFrance_1	DomesticusFrance_2	5	0.402823	0.0246524
DomesticusFrance_1	DomesticusFrance_2	6	0.472747	0.00833602
DomesticusFrance_1	DomesticusFrance_2	7	0.487875	0.0062393
DomesticusFrance_1	DomesticusFrance_2	8	0.302564	0.133001
DomesticusFrance_1	DomesticusFrance_2	9	0.129231	0.538117
DomesticusFrance_1	DomesticusFrance_2	10	0.385226	0.0472208
DomesticusFrance_1	DomesticusFrance_2	11	0.370769	0.0680622
DomesticusFrance_1	DomesticusFrance_2	12	0.678462	0.000193179
DomesticusFrance_1	DomesticusFrance_2	13	0.341538	0.0947329
DomesticusFrance_1	DomesticusFrance_2	14	0.436923	0.0289711
DomesticusFrance_1	DomesticusFrance_2	15	0.187013	0.416951
DomesticusFrance_1	DomesticusFrance_2	16	-0.171429	0.469886
DomesticusFrance_1	DomesticusFrance_2	17	0.512281	0.0249308
DomesticusFrance_1	DomesticusFrance_2	18	-0.133333	0.586324
DomesticusFrance_1	DomesticusFrance_2	19	0.615385	0.0251671
DomesticusFrance_1	DomesticusFrance_2	X	-0.0767507	0.661227
DomesticusGermany	DomesticusFrance_2	1	0.686116	1.02513e-06
DomesticusGermany	DomesticusFrance_2	2	-0.0173068	0.919021
DomesticusGermany	DomesticusFrance_2	3	-0.0307918	0.867139
DomesticusGermany	DomesticusFrance_2	4	0.370235	0.036996
DomesticusGermany	DomesticusFrance_2	5	0.314113	0.085269
DomesticusGermany	DomesticusFrance_2	6	0.578198	0.000818213
DomesticusGermany	DomesticusFrance_2	7	0.533259	0.00241055
DomesticusGermany	DomesticusFrance_2	8	0.299145	0.137658
DomesticusGermany	DomesticusFrance_2	9	0.00307692	0.988354
DomesticusGermany	DomesticusFrance_2	10	0.422466	0.028144
DomesticusGermany	DomesticusFrance_2	11	0.208462	0.317317
DomesticusGermany	DomesticusFrance_2	12	0.683846	0.000163935
DomesticusGermany	DomesticusFrance_2	13	0.182308	0.383092
DomesticusGermany	DomesticusFrance_2	14	0.216923	0.297618
DomesticusGermany	DomesticusFrance_2	15	0.21039	0.359984
DomesticusGermany	DomesticusFrance_2	16	0.321805	0.166474
DomesticusGermany	DomesticusFrance_2	17	0.450877	0.0526897
DomesticusGermany	DomesticusFrance_2	18	0.135088	0.581362
DomesticusGermany	DomesticusFrance_2	19	-0.0274725	0.929012
DomesticusGermany	DomesticusFrance_2	X	0.209244	0.227681
DomesticusIran	DomesticusFrance_2	1	0.220263	0.172024
DomesticusIran	DomesticusFrance_2	2	0.544334	0.000496229
DomesticusIran	DomesticusFrance_2	3	0.11327	0.53707
DomesticusIran	DomesticusFrance_2	4	0.714076	4.44618e-06
DomesticusIran	DomesticusFrance_2	5	0.524194	0.00247073
DomesticusIran	DomesticusFrance_2	6	0.410456	0.0242619
DomesticusIran	DomesticusFrance_2	7	0.389544	0.0333515
DomesticusIran	DomesticusFrance_2	8	0.448889	0.021432
DomesticusIran	DomesticusFrance_2	9	0.53	0.00642941
DomesticusIran	DomesticusFrance_2	10	0.517705	0.00567843
DomesticusIran	DomesticusFrance_2	11	0.473077	0.0169225
DomesticusIran	DomesticusFrance_2	12	0.428462	0.0326048
DomesticusIran	DomesticusFrance_2	13	0.353077	0.0834046
DomesticusIran	DomesticusFrance_2	14	0.382308	0.0592894
DomesticusIran	DomesticusFrance_2	15	0.181818	0.430238
DomesticusIran	DomesticusFrance_2	16	0.318797	0.170698
DomesticusIran	DomesticusFrance_2	17	0.542105	0.0164969
DomesticusIran	DomesticusFrance_2	18	0.666667	0.00182549
DomesticusIran	DomesticusFrance_2	19	0.549451	0.0517706
DomesticusIran	DomesticusFrance_2	X	0.187675	0.280318
MusculusAfghanistan	DomesticusFrance_2	1	0.373358	0.0176457
MusculusAfghanistan	DomesticusFrance_2	2	0.0953058	0.574726
MusculusAfghanistan	DomesticusFrance_2	3	0.137463	0.453107
MusculusAfghanistan	DomesticusFrance_2	4	0.583578	0.000454942
MusculusAfghanistan	DomesticusFrance_2	5	0.0943548	0.613639
MusculusAfghanistan	DomesticusFrance_2	6	0.107008	0.573557
MusculusAfghanistan	DomesticusFrance_2	7	0.267186	0.153478
MusculusAfghanistan	DomesticusFrance_2	8	0.288205	0.153352
MusculusAfghanistan	DomesticusFrance_2	9	-0.144615	0.490385
MusculusAfghanistan	DomesticusFrance_2	10	0.166056	0.407787
MusculusAfghanistan	DomesticusFrance_2	11	0.303077	0.140833
MusculusAfghanistan	DomesticusFrance_2	12	0.162308	0.43825
MusculusAfghanistan	DomesticusFrance_2	13	0.199231	0.339693
MusculusAfghanistan	DomesticusFrance_2	14	0.509231	0.00932505
MusculusAfghanistan	DomesticusFrance_2	15	0.0298701	0.897731
MusculusAfghanistan	DomesticusFrance_2	16	0.219549	0.352346
MusculusAfghanistan	DomesticusFrance_2	17	0.387719	0.100965
MusculusAfghanistan	DomesticusFrance_2	18	0.336842	0.158483
MusculusAfghanistan	DomesticusFrance_2	19	0.263736	0.383937
MusculusAfghanistan	DomesticusFrance_2	X	0.131933	0.449955
MusculusCzech	DomesticusFrance_2	1	0.5197	0.00058871
MusculusCzech	DomesticusFrance_2	2	0.204125	0.225574
MusculusCzech	DomesticusFrance_2	3	0.201979	0.26761
MusculusCzech	DomesticusFrance_2	4	0.389663	0.027487
MusculusCzech	DomesticusFrance_2	5	0.333065	0.0671167
MusculusCzech	DomesticusFrance_2	6	0.365072	0.0472908
MusculusCzech	DomesticusFrance_2	7	0.513237	0.00372596
MusculusCzech	DomesticusFrance_2	8	0.228718	0.261073
MusculusCzech	DomesticusFrance_2	9	0.269231	0.193114
MusculusCzech	DomesticusFrance_2	10	-0.0018315	0.992766
MusculusCzech	DomesticusFrance_2	11	-0.0346154	0.869523
MusculusCzech	DomesticusFrance_2	12	0.286923	0.164343
MusculusCzech	DomesticusFrance_2	13	0.206154	0.322824
MusculusCzech	DomesticusFrance_2	14	0.160769	0.442662
MusculusCzech	DomesticusFrance_2	15	0.337662	0.134397
MusculusCzech	DomesticusFrance_2	16	0.270677	0.248391
MusculusCzech	DomesticusFrance_2	17	0.284211	0.238296
MusculusCzech	DomesticusFrance_2	18	0.485965	0.0348984
MusculusCzech	DomesticusFrance_2	19	0.32967	0.271335
MusculusCzech	DomesticusFrance_2	X	0.00336134	0.98471
MusculusKazakhstan	DomesticusFrance_2	1	0.0870544	0.593246
MusculusKazakhstan	DomesticusFrance_2	2	0.228781	0.173197
MusculusKazakhstan	DomesticusFrance_2	3	-0.0216276	0.906472
MusculusKazakhstan	DomesticusFrance_2	4	0.330279	0.0648636
MusculusKazakhstan	DomesticusFrance_2	5	0.481855	0.00605483
MusculusKazakhstan	DomesticusFrance_2	6	0.401112	0.0280339
MusculusKazakhstan	DomesticusFrance_2	7	0.640044	0.000139578
MusculusKazakhstan	DomesticusFrance_2	8	-0.135043	0.510703
MusculusKazakhstan	DomesticusFrance_2	9	0.139231	0.506845
MusculusKazakhstan	DomesticusFrance_2	10	0.352869	0.0710148
MusculusKazakhstan	DomesticusFrance_2	11	0.343846	0.0923801
MusculusKazakhstan	DomesticusFrance_2	12	0.649231	0.00044571
MusculusKazakhstan	DomesticusFrance_2	13	0.467692	0.0183979
MusculusKazakhstan	DomesticusFrance_2	14	0.338462	0.0979393
MusculusKazakhstan	DomesticusFrance_2	15	0.14026	0.544247
MusculusKazakhstan	DomesticusFrance_2	16	0.454135	0.0442791
MusculusKazakhstan	DomesticusFrance_2	17	0.354386	0.136573
MusculusKazakhstan	DomesticusFrance_2	18	0.375439	0.113198
MusculusKazakhstan	DomesticusFrance_2	19	-0.0769231	0.802763
MusculusKazakhstan	DomesticusFrance_2	X	0.422129	0.0115383
DomesticusIran	DomesticusGermany	1	0.184803	0.25362
DomesticusIran	DomesticusGermany	2	0.146989	0.385317
DomesticusIran	DomesticusGermany	3	0.232771	0.199821
DomesticusIran	DomesticusGermany	4	0.548754	0.00114537
DomesticusIran	DomesticusGermany	5	0.141935	0.446265
DomesticusIran	DomesticusGermany	6	0.3099	0.0955973
DomesticusIran	DomesticusGermany	7	0.140378	0.459368
DomesticusIran	DomesticusGermany	8	0.264274	0.192029
DomesticusIran	DomesticusGermany	9	0.302308	0.141894
DomesticusIran	DomesticusGermany	10	0.356532	0.0679326
DomesticusIran	DomesticusGermany	11	0.443846	0.0262464
DomesticusIran	DomesticusGermany	12	0.370769	0.0680622
DomesticusIran	DomesticusGermany	13	0.4	0.047568
DomesticusIran	DomesticusGermany	14	0.582308	0.00225771
DomesticusIran	DomesticusGermany	15	0.396104	0.0754764
DomesticusIran	DomesticusGermany	16	0.413534	0.0699207
DomesticusIran	DomesticusGermany	17	0.233333	0.336357
DomesticusIran	DomesticusGermany	18	0.333333	0.163139
DomesticusIran	DomesticusGermany	19	0.230769	0.448127
DomesticusIran	DomesticusGermany	X	0.57563	0.000296978
MusculusAfghanistan	DomesticusGermany	1	0.549156	0.000242903
MusculusAfghanistan	DomesticusGermany	2	0.242532	0.148086
MusculusAfghanistan	DomesticusGermany	3	0.307551	0.0868345
MusculusAfghanistan	DomesticusGermany	4	0.510997	0.00280172
MusculusAfghanistan	DomesticusGermany	5	0.204032	0.270918
MusculusAfghanistan	DomesticusGermany	6	0.183092	0.332822
MusculusAfghanistan	DomesticusGermany	7	0.00956618	0.959986
MusculusAfghanistan	DomesticusGermany	8	0.383932	0.0528257
MusculusAfghanistan	DomesticusGermany	9	0.243846	0.240136
MusculusAfghanistan	DomesticusGermany	10	0.299756	0.12875
MusculusAfghanistan	DomesticusGermany	11	0.345385	0.090836
MusculusAfghanistan	DomesticusGermany	12	0.332308	0.104594
MusculusAfghanistan	DomesticusGermany	13	0.313077	0.127547
MusculusAfghanistan	DomesticusGermany	14	0.435385	0.0296064
MusculusAfghanistan	DomesticusGermany	15	0.114286	0.621818
MusculusAfghanistan	DomesticusGermany	16	0.377444	0.100873
MusculusAfghanistan	DomesticusGermany	17	-0.0491228	0.841712
MusculusAfghanistan	DomesticusGermany	18	0.201754	0.407505
MusculusAfghanistan	DomesticusGermany	19	0.21978	0.470615
MusculusAfghanistan	DomesticusGermany	X	0.439776	0.00820578
MusculusCzech	DomesticusGermany	1	0.482176	0.00162904
MusculusCzech	DomesticusGermany	2	0.179232	0.288494
MusculusCzech	DomesticusGermany	3	0.214809	0.237744
MusculusCzech	DomesticusGermany	4	0.259897	0.150852
MusculusCzech	DomesticusGermany	5	0.364516	0.043789
MusculusCzech	DomesticusGermany	6	0.205784	0.27529
MusculusCzech	DomesticusGermany	7	0.435373	0.0161881
MusculusCzech	DomesticusGermany	8	0.0735043	0.721204
MusculusCzech	DomesticusGermany	9	0.0715385	0.733995
MusculusCzech	DomesticusGermany	10	0.0836386	0.678316
MusculusCzech	DomesticusGermany	11	-0.338462	0.0979393
MusculusCzech	DomesticusGermany	12	0.331538	0.105449
MusculusCzech	DomesticusGermany	13	0.398462	0.0485087
MusculusCzech	DomesticusGermany	14	0.528462	0.00661418
MusculusCzech	DomesticusGermany	15	0.381818	0.0876405
MusculusCzech	DomesticusGermany	16	0.258647	0.270856
MusculusCzech	DomesticusGermany	17	-0.175439	0.472508
MusculusCzech	DomesticusGermany	18	-0.0684211	0.780767
MusculusCzech	DomesticusGermany	19	-0.214286	0.482054
MusculusCzech	DomesticusGermany	X	0.336975	0.0477607
MusculusKazakhstan	DomesticusGermany	1	0.243715	0.129655
MusculusKazakhstan	DomesticusGermany	2	0.202466	0.229451
MusculusKazakhstan	DomesticusGermany	3	0.131598	0.472791
MusculusKazakhstan	DomesticusGermany	4	0.29912	0.0962958
MusculusKazakhstan	DomesticusGermany	5	0.139113	0.455451
MusculusKazakhstan	DomesticusGermany	6	0.357953	0.0521147
MusculusKazakhstan	DomesticusGermany	7	0.519466	0.003263
MusculusKazakhstan	DomesticusGermany	8	0.282051	0.162719
MusculusKazakhstan	DomesticusGermany	9	-0.0723077	0.731238
MusculusKazakhstan	DomesticusGermany	10	0.445055	0.0200073
MusculusKazakhstan	DomesticusGermany	11	0.166923	0.425158
MusculusKazakhstan	DomesticusGermany	12	0.486154	0.0137387
MusculusKazakhstan	DomesticusGermany	13	0.416923	0.0381366
MusculusKazakhstan	DomesticusGermany	14	0.211538	0.310063
MusculusKazakhstan	DomesticusGermany	15	0.518182	0.0161116
MusculusKazakhstan	DomesticusGermany	16	0.326316	0.160275
MusculusKazakhstan	DomesticusGermany	17	0.147368	0.547136
MusculusKazakhstan	DomesticusGermany	18	0.0175439	0.943171
MusculusKazakhstan	DomesticusGermany	19	0.648352	0.0165367
MusculusKazakhstan	DomesticusGermany	X	0.620168	7.07647e-05
MusculusAfghanistan	DomesticusIran	1	0.131144	0.419884
MusculusAfghanistan	DomesticusIran	2	0.357278	0.0299413
MusculusAfghanistan	DomesticusIran	3	0.375	0.0344482
MusculusAfghanistan	DomesticusIran	4	0.727639	2.3738e-06
MusculusAfghanistan	DomesticusIran	5	-0.0822581	0.659995
MusculusAfghanistan	DomesticusIran	6	0.328587	0.0762498
MusculusAfghanistan	DomesticusIran	7	0.299221	0.108205
MusculusAfghanistan	DomesticusIran	8	0.51453	0.00715923
MusculusAfghanistan	DomesticusIran	9	0.186154	0.372961
MusculusAfghanistan	DomesticusIran	10	0.0286935	0.887025
MusculusAfghanistan	DomesticusIran	11	0.614615	0.00107929
MusculusAfghanistan	DomesticusIran	12	0.520769	0.00760613
MusculusAfghanistan	DomesticusIran	13	-0.0207692	0.921504
MusculusAfghanistan	DomesticusIran	14	0.36	0.0771176
MusculusAfghanistan	DomesticusIran	15	0.390909	0.0797436
MusculusAfghanistan	DomesticusIran	16	0.44812	0.0475317
MusculusAfghanistan	DomesticusIran	17	0.417544	0.0752798
MusculusAfghanistan	DomesticusIran	18	0.714035	0.00059502
MusculusAfghanistan	DomesticusIran	19	0.373626	0.208554
MusculusAfghanistan	DomesticusIran	X	0.254342	0.140366
MusculusCzech	DomesticusIran	1	0.280113	0.0800067
MusculusCzech	DomesticusIran	2	0.367473	0.0252562
MusculusCzech	DomesticusIran	3	0.423387	0.0157548
MusculusCzech	DomesticusIran	4	0.485704	0.00483101
MusculusCzech	DomesticusIran	5	0.0608871	0.744897
MusculusCzech	DomesticusIran	6	0.261846	0.16218
MusculusCzech	DomesticusIran	7	0.325028	0.0796803
MusculusCzech	DomesticusIran	8	0.260171	0.199277
MusculusCzech	DomesticusIran	9	0.464615	0.0192871
MusculusCzech	DomesticusIran	10	0.0915751	0.649628
MusculusCzech	DomesticusIran	11	-0.219231	0.292381
MusculusCzech	DomesticusIran	12	0.484615	0.0140855
MusculusCzech	DomesticusIran	13	0.0753846	0.720241
MusculusCzech	DomesticusIran	14	0.331538	0.105449
MusculusCzech	DomesticusIran	15	0.451948	0.039702
MusculusCzech	DomesticusIran	16	0.493233	0.0271142
MusculusCzech	DomesticusIran	17	-0.0245614	0.920498
MusculusCzech	DomesticusIran	18	0.503509	0.027966
MusculusCzech	DomesticusIran	19	0.28022	0.353764
MusculusCzech	DomesticusIran	X	0.180952	0.298215
MusculusKazakhstan	DomesticusIran	1	0.369981	0.0187818
MusculusKazakhstan	DomesticusIran	2	0.407065	0.0124039
MusculusKazakhstan	DomesticusIran	3	0.457478	0.00847403
MusculusKazakhstan	DomesticusIran	4	0.463343	0.00756865
MusculusKazakhstan	DomesticusIran	5	0.324597	0.0748136
MusculusKazakhstan	DomesticusIran	6	0.34416	0.0625616
MusculusKazakhstan	DomesticusIran	7	0.339266	0.0666386
MusculusKazakhstan	DomesticusIran	8	0.0290598	0.887934
MusculusKazakhstan	DomesticusIran	9	0.0515385	0.806718
MusculusKazakhstan	DomesticusIran	10	0.374847	0.0540409
MusculusKazakhstan	DomesticusIran	11	0.392308	0.0524179
MusculusKazakhstan	DomesticusIran	12	0.566154	0.00317634
MusculusKazakhstan	DomesticusIran	13	0.486154	0.0137387
MusculusKazakhstan	DomesticusIran	14	0.25	0.228103
MusculusKazakhstan	DomesticusIran	15	0.153247	0.507204
MusculusKazakhstan	DomesticusIran	16	0.64812	0.00199871
MusculusKazakhstan	DomesticusIran	17	-0.3	0.212074
MusculusKazakhstan	DomesticusIran	18	0.494737	0.0312829
MusculusKazakhstan	DomesticusIran	19	-0.0989011	0.747868
MusculusKazakhstan	DomesticusIran	X	0.670868	1.03234e-05
MusculusAfghanistan	MusculusCzech	1	0.42439	0.00634678
MusculusAfghanistan	MusculusCzech	2	0.117354	0.489105
MusculusAfghanistan	MusculusCzech	3	0.140029	0.444636
MusculusAfghanistan	MusculusCzech	4	0.641129	7.69655e-05
MusculusAfghanistan	MusculusCzech	5	0.410887	0.0216659
MusculusAfghanistan	MusculusCzech	6	0.222692	0.236877
MusculusAfghanistan	MusculusCzech	7	0.271635	0.146487
MusculusAfghanistan	MusculusCzech	8	0.150769	0.462227
MusculusAfghanistan	MusculusCzech	9	0.309231	0.132545
MusculusAfghanistan	MusculusCzech	10	-0.0567766	0.778491
MusculusAfghanistan	MusculusCzech	11	0.0361538	0.863775
MusculusAfghanistan	MusculusCzech	12	0.547692	0.00459737
MusculusAfghanistan	MusculusCzech	13	0.424615	0.0343725
MusculusAfghanistan	MusculusCzech	14	0.394615	0.0509242
MusculusAfghanistan	MusculusCzech	15	0.372727	0.0961022
MusculusAfghanistan	MusculusCzech	16	0.33985	0.142637
MusculusAfghanistan	MusculusCzech	17	0.384211	0.104358
MusculusAfghanistan	MusculusCzech	18	0.289474	0.229335
MusculusAfghanistan	MusculusCzech	19	0.489011	0.0899131
MusculusAfghanistan	MusculusCzech	X	0.321289	0.0598389
MusculusAfghanistan	MusculusKazakhstan	1	0.258724	0.10696
MusculusAfghanistan	MusculusKazakhstan	2	0.0573732	0.7359
MusculusAfghanistan	MusculusKazakhstan	3	0.21151	0.245201
MusculusAfghanistan	MusculusKazakhstan	4	0.543255	0.00131326
MusculusAfghanistan	MusculusKazakhstan	5	0.205242	0.268025
MusculusAfghanistan	MusculusKazakhstan	6	0.289878	0.120223
MusculusAfghanistan	MusculusKazakhstan	7	0.292547	0.116693
MusculusAfghanistan	MusculusKazakhstan	8	0.119316	0.561541
MusculusAfghanistan	MusculusKazakhstan	9	-0.14	0.504477
MusculusAfghanistan	MusculusKazakhstan	10	0.432845	0.0241249
MusculusAfghanistan	MusculusKazakhstan	11	0.690769	0.000132078
MusculusAfghanistan	MusculusKazakhstan	12	0.159231	0.447097
MusculusAfghanistan	MusculusKazakhstan	13	0.243077	0.241669
MusculusAfghanistan	MusculusKazakhstan	14	0.0115385	0.956345
MusculusAfghanistan	MusculusKazakhstan	15	0.167532	0.467916
MusculusAfghanistan	MusculusKazakhstan	16	0.324812	0.162323
MusculusAfghanistan	MusculusKazakhstan	17	0.301754	0.209283
MusculusAfghanistan	MusculusKazakhstan	18	0.426316	0.068743
MusculusAfghanistan	MusculusKazakhstan	19	-0.0769231	0.802763
MusculusAfghanistan	MusculusKazakhstan	X	0.571989	0.000330936
MusculusCzech	MusculusKazakhstan	1	0.260225	0.104868
MusculusCzech	MusculusKazakhstan	2	0.477477	0.00280427
MusculusCzech	MusculusKazakhstan	3	0.00696481	0.969822
MusculusCzech	MusculusKazakhstan	4	0.531525	0.00174489
MusculusCzech	MusculusKazakhstan	5	0.458468	0.00948903
MusculusCzech	MusculusKazakhstan	6	0.313459	0.091652
MusculusCzech	MusculusKazakhstan	7	0.373971	0.0417675
MusculusCzech	MusculusKazakhstan	8	0.0776068	0.706303
MusculusCzech	MusculusKazakhstan	9	0.0446154	0.832293
MusculusCzech	MusculusKazakhstan	10	0.259463	0.191237
MusculusCzech	MusculusKazakhstan	11	0.0476923	0.820905
MusculusCzech	MusculusKazakhstan	12	0.173077	0.408038
MusculusCzech	MusculusKazakhstan	13	0.246923	0.234069
MusculusCzech	MusculusKazakhstan	14	0.0723077	0.731238
MusculusCzech	MusculusKazakhstan	15	0.487013	0.0251508
MusculusCzech	MusculusKazakhstan	16	0.287218	0.219504
MusculusCzech	MusculusKazakhstan	17	0.719298	0.000518354
MusculusCzech	MusculusKazakhstan	18	0.261404	0.279691
MusculusCzech	MusculusKazakhstan	19	-0.620879	0.0235382
MusculusCzech	MusculusKazakhstan	X	0.0831933	0.634695

## Sheet: 6Mb
Population1	Population2	Chromosome	SpearmanRho	Pvalue
CastaneusTaiwan	CastaneusIndia	1	0.406083	0.0190336
CastaneusTaiwan	CastaneusIndia	2	0.531048	0.00211362
CastaneusTaiwan	CastaneusIndia	3	0.250916	0.206799
CastaneusTaiwan	CastaneusIndia	4	0.46337	0.014924
CastaneusTaiwan	CastaneusIndia	5	0.334017	0.0953779
CastaneusTaiwan	CastaneusIndia	6	-0.00923077	0.96507
CastaneusTaiwan	CastaneusIndia	7	0.35	0.0863199
CastaneusTaiwan	CastaneusIndia	8	0.417278	0.0533399
CastaneusTaiwan	CastaneusIndia	9	-0.0142857	0.950993
CastaneusTaiwan	CastaneusIndia	10	0.466968	0.0284495
CastaneusTaiwan	CastaneusIndia	11	0.416883	0.0601007
CastaneusTaiwan	CastaneusIndia	12	0.809091	8.95836e-06
CastaneusTaiwan	CastaneusIndia	13	0.0311688	0.893308
CastaneusTaiwan	CastaneusIndia	14	0.250649	0.273124
CastaneusTaiwan	CastaneusIndia	15	0.467492	0.0504375
CastaneusTaiwan	CastaneusIndia	16	0.485294	0.0483082
CastaneusTaiwan	CastaneusIndia	17	0.188235	0.485087
CastaneusTaiwan	CastaneusIndia	18	0.297059	0.263863
CastaneusTaiwan	CastaneusIndia	19	-0.181818	0.592615
CastaneusTaiwan	CastaneusIndia	X	0.665025	8.29809e-05
DomesticusFrance_1	CastaneusIndia	1	0.488302	0.00393852
DomesticusFrance_1	CastaneusIndia	2	0.33871	0.0623385
DomesticusFrance_1	CastaneusIndia	3	0.374847	0.0540409
DomesticusFrance_1	CastaneusIndia	4	0.435897	0.023036
DomesticusFrance_1	CastaneusIndia	5	0.737436	1.72274e-05
DomesticusFrance_1	CastaneusIndia	6	0.183077	0.381053
DomesticusFrance_1	CastaneusIndia	7	0.358462	0.0784825
DomesticusFrance_1	CastaneusIndia	8	0.238848	0.284397
DomesticusFrance_1	CastaneusIndia	9	0.392208	0.0786603
DomesticusFrance_1	CastaneusIndia	10	0.258046	0.246268
DomesticusFrance_1	CastaneusIndia	11	0.463636	0.0342653
DomesticusFrance_1	CastaneusIndia	12	0.628571	0.00227442
DomesticusFrance_1	CastaneusIndia	13	0.794805	1.67477e-05
DomesticusFrance_1	CastaneusIndia	14	0.348052	0.122077
DomesticusFrance_1	CastaneusIndia	15	0.517028	0.0280061
DomesticusFrance_1	CastaneusIndia	16	0.112745	0.666592
DomesticusFrance_1	CastaneusIndia	17	0.267647	0.316254
DomesticusFrance_1	CastaneusIndia	18	0.476471	0.0620592
DomesticusFrance_1	CastaneusIndia	19	0.554545	0.0766523
DomesticusFrance_1	CastaneusIndia	X	0.140394	0.467594
DomesticusFrance_2	CastaneusIndia	1	0.742647	7.47787e-07
DomesticusFrance_2	CastaneusIndia	2	0.508468	0.00349276
DomesticusFrance_2	CastaneusIndia	3	0.582418	0.00143515
DomesticusFrance_2	CastaneusIndia	4	0.433455	0.0239038
DomesticusFrance_2	CastaneusIndia	5	0.570598	0.00233533
DomesticusFrance_2	CastaneusIndia	6	0.219231	0.292381
DomesticusFrance_2	CastaneusIndia	7	0.427692	0.0329524
DomesticusFrance_2	CastaneusIndia	8	0.52795	0.0115542
DomesticusFrance_2	CastaneusIndia	9	0.319481	0.158035
DomesticusFrance_2	CastaneusIndia	10	0.60926	0.00261446
DomesticusFrance_2	CastaneusIndia	11	0.502597	0.0202298
DomesticusFrance_2	CastaneusIndia	12	0.607792	0.00346985
DomesticusFrance_2	CastaneusIndia	13	0.42987	0.0517819
DomesticusFrance_2	CastaneusIndia	14	0.258442	0.257989
DomesticusFrance_2	CastaneusIndia	15	0.30031	0.22596
DomesticusFrance_2	CastaneusIndia	16	0.335784	0.187614
DomesticusFrance_2	CastaneusIndia	17	0.597059	0.0146097
DomesticusFrance_2	CastaneusIndia	18	0.458824	0.0738355
DomesticusFrance_2	CastaneusIndia	19	0.563636	0.0709517
DomesticusFrance_2	CastaneusIndia	X	0.433005	0.0189622
DomesticusGermany	CastaneusIndia	1	0.609626	0.000165896
DomesticusGermany	CastaneusIndia	2	0.391129	0.0295751
DomesticusGermany	CastaneusIndia	3	0.620269	0.000557765
DomesticusGermany	CastaneusIndia	4	0.419414	0.029424
DomesticusGermany	CastaneusIndia	5	0.496068	0.00995484
DomesticusGermany	CastaneusIndia	6	0.179231	0.391308
DomesticusGermany	CastaneusIndia	7	0.643077	0.0005257
DomesticusGermany	CastaneusIndia	8	0.553924	0.00747826
DomesticusGermany	CastaneusIndia	9	0.174026	0.450585
DomesticusGermany	CastaneusIndia	10	0.600226	0.00314393
DomesticusGermany	CastaneusIndia	11	0.31039	0.170877
DomesticusGermany	CastaneusIndia	12	0.725974	0.000194869
DomesticusGermany	CastaneusIndia	13	0.407792	0.066503
DomesticusGermany	CastaneusIndia	14	0.623377	0.00253469
DomesticusGermany	CastaneusIndia	15	0.420021	0.0826736
DomesticusGermany	CastaneusIndia	16	0.343137	0.177531
DomesticusGermany	CastaneusIndia	17	0.408824	0.115888
DomesticusGermany	CastaneusIndia	18	0.291176	0.273887
DomesticusGermany	CastaneusIndia	19	0.390909	0.23454
DomesticusGermany	CastaneusIndia	X	0.322167	0.0883077
DomesticusIran	CastaneusIndia	1	0.440508	0.0102981
DomesticusIran	CastaneusIndia	2	0.566532	0.000891901
DomesticusIran	CastaneusIndia	3	0.57326	0.00177366
DomesticusIran	CastaneusIndia	4	0.611111	0.000708762
DomesticusIran	CastaneusIndia	5	0.655385	0.00027899
DomesticusIran	CastaneusIndia	6	0.170769	0.414412
DomesticusIran	CastaneusIndia	7	0.542308	0.00510112
DomesticusIran	CastaneusIndia	8	0.665726	0.000720413
DomesticusIran	CastaneusIndia	9	0.32987	0.144198
DomesticusIran	CastaneusIndia	10	0.575381	0.00508327
DomesticusIran	CastaneusIndia	11	0.212987	0.353946
DomesticusIran	CastaneusIndia	12	0.675325	0.000781556
DomesticusIran	CastaneusIndia	13	0.68961	0.000542956
DomesticusIran	CastaneusIndia	14	0.67013	0.000888018
DomesticusIran	CastaneusIndia	15	0.696594	0.00131844
DomesticusIran	CastaneusIndia	16	0.715686	0.00123551
DomesticusIran	CastaneusIndia	17	0.888235	4.32625e-06
DomesticusIran	CastaneusIndia	18	0.758824	0.00065403
DomesticusIran	CastaneusIndia	19	0.536364	0.0889534
DomesticusIran	CastaneusIndia	X	0.556158	0.00173171
MusculusAfghanistan	CastaneusIndia	1	0.538436	0.00122749
MusculusAfghanistan	CastaneusIndia	2	0.334274	0.0660695
MusculusAfghanistan	CastaneusIndia	3	0.727106	1.73803e-05
MusculusAfghanistan	CastaneusIndia	4	0.642247	0.000304147
MusculusAfghanistan	CastaneusIndia	5	0.238291	0.241088
MusculusAfghanistan	CastaneusIndia	6	0.216923	0.297618
MusculusAfghanistan	CastaneusIndia	7	0.347692	0.0885563
MusculusAfghanistan	CastaneusIndia	8	0.617165	0.0022148
MusculusAfghanistan	CastaneusIndia	9	0.279221	0.220289
MusculusAfghanistan	CastaneusIndia	10	0.271598	0.221446
MusculusAfghanistan	CastaneusIndia	11	0.00649351	0.977714
MusculusAfghanistan	CastaneusIndia	12	0.638961	0.00182072
MusculusAfghanistan	CastaneusIndia	13	0.409091	0.0655582
MusculusAfghanistan	CastaneusIndia	14	0.633766	0.00203697
MusculusAfghanistan	CastaneusIndia	15	0.347781	0.157308
MusculusAfghanistan	CastaneusIndia	16	0.389706	0.122034
MusculusAfghanistan	CastaneusIndia	17	0.497059	0.0501336
MusculusAfghanistan	CastaneusIndia	18	0.670588	0.00446721
MusculusAfghanistan	CastaneusIndia	19	0.509091	0.109737
MusculusAfghanistan	CastaneusIndia	X	0.0522167	0.787922
MusculusCzech	CastaneusIndia	1	0.183155	0.307615
MusculusCzech	CastaneusIndia	2	0.40121	0.0252884
MusculusCzech	CastaneusIndia	3	0.449939	0.0185305
MusculusCzech	CastaneusIndia	4	0.581197	0.00147678
MusculusCzech	CastaneusIndia	5	0.561026	0.00286695
MusculusCzech	CastaneusIndia	6	0.558462	0.00371488
MusculusCzech	CastaneusIndia	7	0.402308	0.0461839
MusculusCzech	CastaneusIndia	8	0.416149	0.0540549
MusculusCzech	CastaneusIndia	9	0.380519	0.0888143
MusculusCzech	CastaneusIndia	10	-0.038961	0.863327
MusculusCzech	CastaneusIndia	11	0.357143	0.111981
MusculusCzech	CastaneusIndia	12	0.598701	0.00413734
MusculusCzech	CastaneusIndia	13	0.366234	0.102504
MusculusCzech	CastaneusIndia	14	0.563636	0.0077925
MusculusCzech	CastaneusIndia	15	0.634675	0.00466284
MusculusCzech	CastaneusIndia	16	0.35049	0.167815
MusculusCzech	CastaneusIndia	17	0.00882353	0.974128
MusculusCzech	CastaneusIndia	18	0.220588	0.411666
MusculusCzech	CastaneusIndia	19	0.436364	0.179665
MusculusCzech	CastaneusIndia	X	0.082266	0.671384
MusculusKazakhstan	CastaneusIndia	1	0.0578209	0.74926
MusculusKazakhstan	CastaneusIndia	2	0.511694	0.00325765
MusculusKazakhstan	CastaneusIndia	3	0.000610501	0.997589
MusculusKazakhstan	CastaneusIndia	4	0.413919	0.0318459
MusculusKazakhstan	CastaneusIndia	5	0.557607	0.00308031
MusculusKazakhstan	CastaneusIndia	6	0.253077	0.22224
MusculusKazakhstan	CastaneusIndia	7	0.223846	0.282082
MusculusKazakhstan	CastaneusIndia	8	-0.0615471	0.785554
MusculusKazakhstan	CastaneusIndia	9	-0.0896104	0.699289
MusculusKazakhstan	CastaneusIndia	10	-0.0186335	0.934405
MusculusKazakhstan	CastaneusIndia	11	0.216883	0.345
MusculusKazakhstan	CastaneusIndia	12	0.474026	0.0299394
MusculusKazakhstan	CastaneusIndia	13	0.35974	0.109211
MusculusKazakhstan	CastaneusIndia	14	0.227273	0.3218
MusculusKazakhstan	CastaneusIndia	15	0.71517	0.00084924
MusculusKazakhstan	CastaneusIndia	16	0.715686	0.00123551
MusculusKazakhstan	CastaneusIndia	17	-0.267647	0.316254
MusculusKazakhstan	CastaneusIndia	18	0.511765	0.0427234
MusculusKazakhstan	CastaneusIndia	19	0.381818	0.24656
MusculusKazakhstan	CastaneusIndia	X	0.719212	1.10251e-05
DomesticusFrance_1	CastaneusTaiwan	1	0.250334	0.159992
DomesticusFrance_1	CastaneusTaiwan	2	0.105242	0.573128
DomesticusFrance_1	CastaneusTaiwan	3	0.287546	0.145849
DomesticusFrance_1	CastaneusTaiwan	4	0.163004	0.416581
DomesticusFrance_1	CastaneusTaiwan	5	0.0960684	0.640611
DomesticusFrance_1	CastaneusTaiwan	6	0.12	0.56776
DomesticusFrance_1	CastaneusTaiwan	7	0.450769	0.023732
DomesticusFrance_1	CastaneusTaiwan	8	0.23546	0.291488
DomesticusFrance_1	CastaneusTaiwan	9	-0.193506	0.400659
DomesticusFrance_1	CastaneusTaiwan	10	0.303219	0.17014
DomesticusFrance_1	CastaneusTaiwan	11	0.385714	0.0841882
DomesticusFrance_1	CastaneusTaiwan	12	0.658442	0.00117335
DomesticusFrance_1	CastaneusTaiwan	13	0.0753247	0.745555
DomesticusFrance_1	CastaneusTaiwan	14	-0.401299	0.0713826
DomesticusFrance_1	CastaneusTaiwan	15	0.0835913	0.741577
DomesticusFrance_1	CastaneusTaiwan	16	0.112745	0.666592
DomesticusFrance_1	CastaneusTaiwan	17	0.226471	0.398983
DomesticusFrance_1	CastaneusTaiwan	18	0.373529	0.154122
DomesticusFrance_1	CastaneusTaiwan	19	0.3	0.370083
DomesticusFrance_1	CastaneusTaiwan	X	-0.0566502	0.770374
DomesticusFrance_2	CastaneusTaiwan	1	0.289773	0.101893
DomesticusFrance_2	CastaneusTaiwan	2	0.164113	0.377671
DomesticusFrance_2	CastaneusTaiwan	3	0.40293	0.0371703
DomesticusFrance_2	CastaneusTaiwan	4	0.255189	0.198914
DomesticusFrance_2	CastaneusTaiwan	5	0.491282	0.0108121
DomesticusFrance_2	CastaneusTaiwan	6	0.184615	0.376995
DomesticusFrance_2	CastaneusTaiwan	7	0.386154	0.0565685
DomesticusFrance_2	CastaneusTaiwan	8	0.211745	0.344157
DomesticusFrance_2	CastaneusTaiwan	9	0.314286	0.165288
DomesticusFrance_2	CastaneusTaiwan	10	0.331451	0.131845
DomesticusFrance_2	CastaneusTaiwan	11	0.372727	0.0961022
DomesticusFrance_2	CastaneusTaiwan	12	0.637662	0.00187288
DomesticusFrance_2	CastaneusTaiwan	13	0.55974	0.00832582
DomesticusFrance_2	CastaneusTaiwan	14	0.141558	0.540488
DomesticusFrance_2	CastaneusTaiwan	15	-0.0856553	0.73541
DomesticusFrance_2	CastaneusTaiwan	16	0.683824	0.00247029
DomesticusFrance_2	CastaneusTaiwan	17	0.367647	0.161232
DomesticusFrance_2	CastaneusTaiwan	18	0.15	0.579249
DomesticusFrance_2	CastaneusTaiwan	19	0.2	0.555445
DomesticusFrance_2	CastaneusTaiwan	X	0.315271	0.0957336
DomesticusGermany	CastaneusTaiwan	1	0.318516	0.0708303
DomesticusGermany	CastaneusTaiwan	2	0.231048	0.211094
DomesticusGermany	CastaneusTaiwan	3	0.133089	0.508111
DomesticusGermany	CastaneusTaiwan	4	0.340659	0.0820702
DomesticusGermany	CastaneusTaiwan	5	0.169231	0.408544
DomesticusGermany	CastaneusTaiwan	6	0.139231	0.506845
DomesticusGermany	CastaneusTaiwan	7	0.384615	0.057645
DomesticusGermany	CastaneusTaiwan	8	0.352908	0.107182
DomesticusGermany	CastaneusTaiwan	9	-0.320779	0.156257
DomesticusGermany	CastaneusTaiwan	10	0.0897798	0.691126
DomesticusGermany	CastaneusTaiwan	11	0.254545	0.265488
DomesticusGermany	CastaneusTaiwan	12	0.841558	1.74427e-06
DomesticusGermany	CastaneusTaiwan	13	0.348052	0.122077
DomesticusGermany	CastaneusTaiwan	14	0.285714	0.209295
DomesticusGermany	CastaneusTaiwan	15	0.376677	0.123372
DomesticusGermany	CastaneusTaiwan	16	0.605392	0.0100178
DomesticusGermany	CastaneusTaiwan	17	0.417647	0.107474
DomesticusGermany	CastaneusTaiwan	18	0.0588235	0.828681
DomesticusGermany	CastaneusTaiwan	19	0.381818	0.24656
DomesticusGermany	CastaneusTaiwan	X	0.0334975	0.863042
DomesticusIran	CastaneusTaiwan	1	0.0725267	0.688348
DomesticusIran	CastaneusTaiwan	2	0.202419	0.274805
DomesticusIran	CastaneusTaiwan	3	0.337607	0.0850283
DomesticusIran	CastaneusTaiwan	4	0.551893	0.00284097
DomesticusIran	CastaneusTaiwan	5	0.171966	0.400899
DomesticusIran	CastaneusTaiwan	6	0.523077	0.00729629
DomesticusIran	CastaneusTaiwan	7	0.203846	0.328389
DomesticusIran	CastaneusTaiwan	8	0.237719	0.286749
DomesticusIran	CastaneusTaiwan	9	0.307792	0.174674
DomesticusIran	CastaneusTaiwan	10	0.383399	0.0781784
DomesticusIran	CastaneusTaiwan	11	0.288312	0.205002
DomesticusIran	CastaneusTaiwan	12	0.611688	0.00321268
DomesticusIran	CastaneusTaiwan	13	0.267532	0.24102
DomesticusIran	CastaneusTaiwan	14	0.175325	0.44716
DomesticusIran	CastaneusTaiwan	15	0.139319	0.581396
DomesticusIran	CastaneusTaiwan	16	0.610294	0.00927434
DomesticusIran	CastaneusTaiwan	17	0.188235	0.485087
DomesticusIran	CastaneusTaiwan	18	0.244118	0.362213
DomesticusIran	CastaneusTaiwan	19	0.0181818	0.957685
DomesticusIran	CastaneusTaiwan	X	0.470936	0.00992343
MusculusAfghanistan	CastaneusTaiwan	1	0.381016	0.0286955
MusculusAfghanistan	CastaneusTaiwan	2	0.0657258	0.725372
MusculusAfghanistan	CastaneusTaiwan	3	0.168498	0.400828
MusculusAfghanistan	CastaneusTaiwan	4	0.314408	0.110218
MusculusAfghanistan	CastaneusTaiwan	5	0.142564	0.487214
MusculusAfghanistan	CastaneusTaiwan	6	0.0930769	0.658112
MusculusAfghanistan	CastaneusTaiwan	7	0.355385	0.0812674
MusculusAfghanistan	CastaneusTaiwan	8	0.339356	0.122328
MusculusAfghanistan	CastaneusTaiwan	9	0.149351	0.518188
MusculusAfghanistan	CastaneusTaiwan	10	0.224167	0.315909
MusculusAfghanistan	CastaneusTaiwan	11	0.144156	0.533006
MusculusAfghanistan	CastaneusTaiwan	12	0.574026	0.00650601
MusculusAfghanistan	CastaneusTaiwan	13	-0.0519481	0.823046
MusculusAfghanistan	CastaneusTaiwan	14	-0.0441558	0.849271
MusculusAfghanistan	CastaneusTaiwan	15	-0.306502	0.216064
MusculusAfghanistan	CastaneusTaiwan	16	0.235294	0.363295
MusculusAfghanistan	CastaneusTaiwan	17	0.170588	0.52761
MusculusAfghanistan	CastaneusTaiwan	18	0.00294118	0.991375
MusculusAfghanistan	CastaneusTaiwan	19	-0.154545	0.650034
MusculusAfghanistan	CastaneusTaiwan	X	-0.0270936	0.889046
MusculusCzech	CastaneusTaiwan	1	0.0514706	0.776055
MusculusCzech	CastaneusTaiwan	2	0.230242	0.212737
MusculusCzech	CastaneusTaiwan	3	0.242369	0.223203
MusculusCzech	CastaneusTaiwan	4	0.166056	0.407787
MusculusCzech	CastaneusTaiwan	5	0.00717949	0.972233
MusculusCzech	CastaneusTaiwan	6	0.176923	0.397536
MusculusCzech	CastaneusTaiwan	7	0.401538	0.0466417
MusculusCzech	CastaneusTaiwan	8	0.426313	0.0478788
MusculusCzech	CastaneusTaiwan	9	0.233766	0.307788
MusculusCzech	CastaneusTaiwan	10	-0.254658	0.252743
MusculusCzech	CastaneusTaiwan	11	0.323377	0.152742
MusculusCzech	CastaneusTaiwan	12	0.518182	0.0161116
MusculusCzech	CastaneusTaiwan	13	-0.179221	0.436965
MusculusCzech	CastaneusTaiwan	14	0.598701	0.00413734
MusculusCzech	CastaneusTaiwan	15	0.287926	0.246615
MusculusCzech	CastaneusTaiwan	16	0.404412	0.107379
MusculusCzech	CastaneusTaiwan	17	0.173529	0.520408
MusculusCzech	CastaneusTaiwan	18	0	1
MusculusCzech	CastaneusTaiwan	19	-0.163636	0.630685
MusculusCzech	CastaneusTaiwan	X	0.035468	0.855068
MusculusKazakhstan	CastaneusTaiwan	1	0.186497	0.298717
MusculusKazakhstan	CastaneusTaiwan	2	0.305645	0.0945019
MusculusKazakhstan	CastaneusTaiwan	3	0.13431	0.504192
MusculusKazakhstan	CastaneusTaiwan	4	0.26862	0.175481
MusculusKazakhstan	CastaneusTaiwan	5	0.30735	0.126673
MusculusKazakhstan	CastaneusTaiwan	6	0.525385	0.00699709
MusculusKazakhstan	CastaneusTaiwan	7	0.502308	0.0105033
MusculusKazakhstan	CastaneusTaiwan	8	-0.148504	0.509538
MusculusKazakhstan	CastaneusTaiwan	9	0.224675	0.32751
MusculusKazakhstan	CastaneusTaiwan	10	-0.195935	0.382181
MusculusKazakhstan	CastaneusTaiwan	11	0.454545	0.0384394
MusculusKazakhstan	CastaneusTaiwan	12	0.479221	0.0279444
MusculusKazakhstan	CastaneusTaiwan	13	0.533766	0.0126976
MusculusKazakhstan	CastaneusTaiwan	14	0.551948	0.00948241
MusculusKazakhstan	CastaneusTaiwan	15	0.547988	0.0185541
MusculusKazakhstan	CastaneusTaiwan	16	0.730392	0.000869865
MusculusKazakhstan	CastaneusTaiwan	17	0.279412	0.294618
MusculusKazakhstan	CastaneusTaiwan	18	0.205882	0.444285
MusculusKazakhstan	CastaneusTaiwan	19	0.609091	0.0466957
MusculusKazakhstan	CastaneusTaiwan	X	0.428079	0.0205225
DomesticusGermany	DomesticusFrance_1	1	0.338904	0.0536916
DomesticusGermany	DomesticusFrance_1	2	0.444355	0.0122667
DomesticusGermany	DomesticusFrance_1	3	0.308303	0.117683
DomesticusGermany	DomesticusFrance_1	4	0.418193	0.0299489
DomesticusGermany	DomesticusFrance_1	5	0.228718	0.261073
DomesticusGermany	DomesticusFrance_1	6	0.551538	0.00426383
DomesticusGermany	DomesticusFrance_1	7	0.153846	0.462804
DomesticusGermany	DomesticusFrance_1	8	0.212874	0.341529
DomesticusGermany	DomesticusFrance_1	9	0.101299	0.662176
DomesticusGermany	DomesticusFrance_1	10	0.273857	0.217476
DomesticusGermany	DomesticusFrance_1	11	0.494805	0.0225836
DomesticusGermany	DomesticusFrance_1	12	0.663636	0.0010382
DomesticusGermany	DomesticusFrance_1	13	0.24026	0.294152
DomesticusGermany	DomesticusFrance_1	14	0.21039	0.359984
DomesticusGermany	DomesticusFrance_1	15	0.411765	0.0895391
DomesticusGermany	DomesticusFrance_1	16	0.227941	0.378911
DomesticusGermany	DomesticusFrance_1	17	0.267647	0.316254
DomesticusGermany	DomesticusFrance_1	18	0.5	0.0485803
DomesticusGermany	DomesticusFrance_1	19	0.354545	0.284693
DomesticusGermany	DomesticusFrance_1	X	0.359606	0.0553642
DomesticusIran	DomesticusFrance_1	1	0.163102	0.364452
DomesticusIran	DomesticusFrance_1	2	0.488306	0.00531973
DomesticusIran	DomesticusFrance_1	3	0.383394	0.0483722
DomesticusIran	DomesticusFrance_1	4	0.553724	0.00273185
DomesticusIran	DomesticusFrance_1	5	0.719658	3.41437e-05
DomesticusIran	DomesticusFrance_1	6	0.599231	0.00154872
DomesticusIran	DomesticusFrance_1	7	0.236154	0.255754
DomesticusIran	DomesticusFrance_1	8	0.270469	0.223449
DomesticusIran	DomesticusFrance_1	9	0.215584	0.347968
DomesticusIran	DomesticusFrance_1	10	0.261434	0.2399
DomesticusIran	DomesticusFrance_1	11	0.0246753	0.915449
DomesticusIran	DomesticusFrance_1	12	0.464935	0.0336992
DomesticusIran	DomesticusFrance_1	13	0.58961	0.00490835
DomesticusIran	DomesticusFrance_1	14	0.511688	0.0177364
DomesticusIran	DomesticusFrance_1	15	0.376677	0.123372
DomesticusIran	DomesticusFrance_1	16	0.370098	0.143675
DomesticusIran	DomesticusFrance_1	17	0.35	0.183869
DomesticusIran	DomesticusFrance_1	18	0.561765	0.023537
DomesticusIran	DomesticusFrance_1	19	0.636364	0.035287
DomesticusIran	DomesticusFrance_1	X	0.208867	0.27688
MusculusAfghanistan	DomesticusFrance_1	1	0.408422	0.0182901
MusculusAfghanistan	DomesticusFrance_1	2	0.0306452	0.870005
MusculusAfghanistan	DomesticusFrance_1	3	0.355922	0.068439
MusculusAfghanistan	DomesticusFrance_1	4	0.711844	3.12873e-05
MusculusAfghanistan	DomesticusFrance_1	5	0.154188	0.452017
MusculusAfghanistan	DomesticusFrance_1	6	0.222308	0.285489
MusculusAfghanistan	DomesticusFrance_1	7	0.543077	0.00502643
MusculusAfghanistan	DomesticusFrance_1	8	0.30096	0.173504
MusculusAfghanistan	DomesticusFrance_1	9	0.335065	0.13761
MusculusAfghanistan	DomesticusFrance_1	10	0.158667	0.480647
MusculusAfghanistan	DomesticusFrance_1	11	0.233766	0.307788
MusculusAfghanistan	DomesticusFrance_1	12	0.342857	0.128131
MusculusAfghanistan	DomesticusFrance_1	13	0.519481	0.0158015
MusculusAfghanistan	DomesticusFrance_1	14	0.320779	0.156257
MusculusAfghanistan	DomesticusFrance_1	15	0.601651	0.00825378
MusculusAfghanistan	DomesticusFrance_1	16	0.416667	0.0961571
MusculusAfghanistan	DomesticusFrance_1	17	0.347059	0.187834
MusculusAfghanistan	DomesticusFrance_1	18	0.497059	0.0501336
MusculusAfghanistan	DomesticusFrance_1	19	0.518182	0.102492
MusculusAfghanistan	DomesticusFrance_1	X	0.497044	0.00608708
MusculusCzech	DomesticusFrance_1	1	0.235294	0.187457
MusculusCzech	DomesticusFrance_1	2	0.211694	0.252939
MusculusCzech	DomesticusFrance_1	3	0.265568	0.180629
MusculusCzech	DomesticusFrance_1	4	0.332723	0.0899286
MusculusCzech	DomesticusFrance_1	5	0.675214	0.000154071
MusculusCzech	DomesticusFrance_1	6	0.0923077	0.660771
MusculusCzech	DomesticusFrance_1	7	0.349231	0.0870606
MusculusCzech	DomesticusFrance_1	8	-0.0220215	0.92251
MusculusCzech	DomesticusFrance_1	9	0.038961	0.866841
MusculusCzech	DomesticusFrance_1	10	-0.345003	0.11584
MusculusCzech	DomesticusFrance_1	11	0.34026	0.131238
MusculusCzech	DomesticusFrance_1	12	0.457143	0.0372084
MusculusCzech	DomesticusFrance_1	13	0.483117	0.0265185
MusculusCzech	DomesticusFrance_1	14	0.0493506	0.831769
MusculusCzech	DomesticusFrance_1	15	0.742002	0.000422665
MusculusCzech	DomesticusFrance_1	16	0.00490196	0.985103
MusculusCzech	DomesticusFrance_1	17	0.7	0.00253509
MusculusCzech	DomesticusFrance_1	18	-0.182353	0.499075
MusculusCzech	DomesticusFrance_1	19	0.481818	0.133434
MusculusCzech	DomesticusFrance_1	X	0.234975	0.219827
MusculusKazakhstan	DomesticusFrance_1	1	0.0100267	0.955836
MusculusKazakhstan	DomesticusFrance_1	2	0.257258	0.162373
MusculusKazakhstan	DomesticusFrance_1	3	0.258852	0.192321
MusculusKazakhstan	DomesticusFrance_1	4	0.535409	0.0040027
MusculusKazakhstan	DomesticusFrance_1	5	0.394872	0.0458897
MusculusKazakhstan	DomesticusFrance_1	6	0.236154	0.255754
MusculusKazakhstan	DomesticusFrance_1	7	0.228462	0.272015
MusculusKazakhstan	DomesticusFrance_1	8	-0.431959	0.0446924
MusculusKazakhstan	DomesticusFrance_1	9	-0.268831	0.238656
MusculusKazakhstan	DomesticusFrance_1	10	0.168831	0.452604
MusculusKazakhstan	DomesticusFrance_1	11	0.233766	0.307788
MusculusKazakhstan	DomesticusFrance_1	12	0.353247	0.116231
MusculusKazakhstan	DomesticusFrance_1	13	0.336364	0.135997
MusculusKazakhstan	DomesticusFrance_1	14	-0.228571	0.318967
MusculusKazakhstan	DomesticusFrance_1	15	0.477812	0.0449122
MusculusKazakhstan	DomesticusFrance_1	16	0.0441176	0.866483
MusculusKazakhstan	DomesticusFrance_1	17	0.591176	0.0158756
MusculusKazakhstan	DomesticusFrance_1	18	0.0264706	0.922481
MusculusKazakhstan	DomesticusFrance_1	19	0.290909	0.385457
MusculusKazakhstan	DomesticusFrance_1	X	0.306404	0.105962
DomesticusFrance_1	DomesticusFrance_2	1	0.418115	0.0154623
DomesticusFrance_1	DomesticusFrance_2	2	0.420161	0.0186066
DomesticusFrance_1	DomesticusFrance_2	3	0.17033	0.395652
DomesticusFrance_1	DomesticusFrance_2	4	0.425519	0.0269095
DomesticusFrance_1	DomesticusFrance_2	5	0.379145	0.0561065
DomesticusFrance_1	DomesticusFrance_2	6	0.297692	0.148384
DomesticusFrance_1	DomesticusFrance_2	7	0.487692	0.0133989
DomesticusFrance_1	DomesticusFrance_2	8	0.265951	0.231579
DomesticusFrance_1	DomesticusFrance_2	9	0.103896	0.654027
DomesticusFrance_1	DomesticusFrance_2	10	0.386787	0.0753628
DomesticusFrance_1	DomesticusFrance_2	11	0.274026	0.229352
DomesticusFrance_1	DomesticusFrance_2	12	0.681818	0.000663911
DomesticusFrance_1	DomesticusFrance_2	13	0.27013	0.236308
DomesticusFrance_1	DomesticusFrance_2	14	0.428571	0.0525715
DomesticusFrance_1	DomesticusFrance_2	15	0.0546956	0.829335
DomesticusFrance_1	DomesticusFrance_2	16	-0.122549	0.639378
DomesticusFrance_1	DomesticusFrance_2	17	0.664706	0.00496739
DomesticusFrance_1	DomesticusFrance_2	18	-0.0764706	0.778341
DomesticusFrance_1	DomesticusFrance_2	19	0.809091	0.00255858
DomesticusFrance_1	DomesticusFrance_2	X	0.141379	0.464445
DomesticusGermany	DomesticusFrance_2	1	0.660094	2.92129e-05
DomesticusGermany	DomesticusFrance_2	2	0.00967742	0.958793
DomesticusGermany	DomesticusFrance_2	3	0.190476	0.341269
DomesticusGermany	DomesticusFrance_2	4	0.254579	0.200027
DomesticusGermany	DomesticusFrance_2	5	0.310085	0.123158
DomesticusGermany	DomesticusFrance_2	6	0.613077	0.00111991
DomesticusGermany	DomesticusFrance_2	7	0.390769	0.0534326
DomesticusGermany	DomesticusFrance_2	8	0.499718	0.0178814
DomesticusGermany	DomesticusFrance_2	9	-0.102597	0.658097
DomesticusGermany	DomesticusFrance_2	10	0.526821	0.011766
DomesticusGermany	DomesticusFrance_2	11	0.225974	0.324648
DomesticusGermany	DomesticusFrance_2	12	0.703896	0.000369522
DomesticusGermany	DomesticusFrance_2	13	0.263636	0.248202
DomesticusGermany	DomesticusFrance_2	14	0.249351	0.275699
DomesticusGermany	DomesticusFrance_2	15	0.110423	0.662698
DomesticusGermany	DomesticusFrance_2	16	0.534314	0.0271398
DomesticusGermany	DomesticusFrance_2	17	0.314706	0.235158
DomesticusGermany	DomesticusFrance_2	18	0.202941	0.450961
DomesticusGermany	DomesticusFrance_2	19	0.454545	0.160145
DomesticusGermany	DomesticusFrance_2	X	0.223153	0.244586
DomesticusIran	DomesticusFrance_2	1	0.11865	0.51077
DomesticusIran	DomesticusFrance_2	2	0.482661	0.00595845
DomesticusIran	DomesticusFrance_2	3	0.332723	0.0899286
DomesticusIran	DomesticusFrance_2	4	0.70696	3.74721e-05
DomesticusIran	DomesticusFrance_2	5	0.486496	0.0117299
DomesticusIran	DomesticusFrance_2	6	0.186154	0.372961
DomesticusIran	DomesticusFrance_2	7	0.406923	0.0435106
DomesticusIran	DomesticusFrance_2	8	0.745906	6.7429e-05
DomesticusIran	DomesticusFrance_2	9	0.650649	0.00140386
DomesticusIran	DomesticusFrance_2	10	0.696217	0.000319626
DomesticusIran	DomesticusFrance_2	11	0.481818	0.0269872
DomesticusIran	DomesticusFrance_2	12	0.446753	0.0423239
DomesticusIran	DomesticusFrance_2	13	0.346753	0.123571
DomesticusIran	DomesticusFrance_2	14	0.451948	0.039702
DomesticusIran	DomesticusFrance_2	15	0.351909	0.152107
DomesticusIran	DomesticusFrance_2	16	0.419118	0.0940177
DomesticusIran	DomesticusFrance_2	17	0.591176	0.0158756
DomesticusIran	DomesticusFrance_2	18	0.502941	0.0470631
DomesticusIran	DomesticusFrance_2	19	0.681818	0.0208429
DomesticusIran	DomesticusFrance_2	X	0.259606	0.173837
MusculusAfghanistan	DomesticusFrance_2	1	0.26738	0.132505
MusculusAfghanistan	DomesticusFrance_2	2	0.108468	0.56136
MusculusAfghanistan	DomesticusFrance_2	3	0.382784	0.0487609
MusculusAfghanistan	DomesticusFrance_2	4	0.54823	0.00307045
MusculusAfghanistan	DomesticusFrance_2	5	-0.0181197	0.929992
MusculusAfghanistan	DomesticusFrance_2	6	-0.0184615	0.930203
MusculusAfghanistan	DomesticusFrance_2	7	0.155385	0.458287
MusculusAfghanistan	DomesticusFrance_2	8	0.378882	0.0820544
MusculusAfghanistan	DomesticusFrance_2	9	-0.0688312	0.766878
MusculusAfghanistan	DomesticusFrance_2	10	0.191417	0.393465
MusculusAfghanistan	DomesticusFrance_2	11	0.264935	0.245793
MusculusAfghanistan	DomesticusFrance_2	12	0.216883	0.345
MusculusAfghanistan	DomesticusFrance_2	13	0.216883	0.345
MusculusAfghanistan	DomesticusFrance_2	14	0.0506494	0.827405
MusculusAfghanistan	DomesticusFrance_2	15	0.0299278	0.90616
MusculusAfghanistan	DomesticusFrance_2	16	0.147059	0.573277
MusculusAfghanistan	DomesticusFrance_2	17	0.570588	0.0209907
MusculusAfghanistan	DomesticusFrance_2	18	0.314706	0.235158
MusculusAfghanistan	DomesticusFrance_2	19	0.381818	0.24656
MusculusAfghanistan	DomesticusFrance_2	X	0.147783	0.444244
MusculusCzech	DomesticusFrance_2	1	0.393382	0.0235211
MusculusCzech	DomesticusFrance_2	2	0.259274	0.158991
MusculusCzech	DomesticusFrance_2	3	0.509768	0.0066032
MusculusCzech	DomesticusFrance_2	4	0.3663	0.0602169
MusculusCzech	DomesticusFrance_2	5	0.220513	0.279033
MusculusCzech	DomesticusFrance_2	6	0.168462	0.420842
MusculusCzech	DomesticusFrance_2	7	0.515385	0.00837204
MusculusCzech	DomesticusFrance_2	8	0.478261	0.024357
MusculusCzech	DomesticusFrance_2	9	0.537662	0.0119433
MusculusCzech	DomesticusFrance_2	10	-0.223038	0.318417
MusculusCzech	DomesticusFrance_2	11	-0.0194805	0.933206
MusculusCzech	DomesticusFrance_2	12	0.362338	0.106491
MusculusCzech	DomesticusFrance_2	13	0.0103896	0.964349
MusculusCzech	DomesticusFrance_2	14	0.433766	0.0494675
MusculusCzech	DomesticusFrance_2	15	0.230134	0.358254
MusculusCzech	DomesticusFrance_2	16	0.198529	0.444951
MusculusCzech	DomesticusFrance_2	17	0.426471	0.0994991
MusculusCzech	DomesticusFrance_2	18	0.391176	0.134071
MusculusCzech	DomesticusFrance_2	19	0.636364	0.035287
MusculusCzech	DomesticusFrance_2	X	0.274384	0.149748
MusculusKazakhstan	DomesticusFrance_2	1	-0.0300802	0.868021
MusculusKazakhstan	DomesticusFrance_2	2	0.21129	0.253866
MusculusKazakhstan	DomesticusFrance_2	3	0.159951	0.425478
MusculusKazakhstan	DomesticusFrance_2	4	0.322955	0.100365
MusculusKazakhstan	DomesticusFrance_2	5	0.484444	0.0121426
MusculusKazakhstan	DomesticusFrance_2	6	0.131538	0.530821
MusculusKazakhstan	DomesticusFrance_2	7	0.326923	0.110686
MusculusKazakhstan	DomesticusFrance_2	8	0.0547713	0.808714
MusculusKazakhstan	DomesticusFrance_2	9	0.216883	0.345
MusculusKazakhstan	DomesticusFrance_2	10	0.133823	0.552696
MusculusKazakhstan	DomesticusFrance_2	11	0.396104	0.0754764
MusculusKazakhstan	DomesticusFrance_2	12	0.512987	0.0174013
MusculusKazakhstan	DomesticusFrance_2	13	0.5	0.0209915
MusculusKazakhstan	DomesticusFrance_2	14	0.320779	0.156257
MusculusKazakhstan	DomesticusFrance_2	15	0.261094	0.295333
MusculusKazakhstan	DomesticusFrance_2	16	0.639706	0.00568479
MusculusKazakhstan	DomesticusFrance_2	17	0.305882	0.249254
MusculusKazakhstan	DomesticusFrance_2	18	0.335294	0.204255
MusculusKazakhstan	DomesticusFrance_2	19	0.181818	0.592615
MusculusKazakhstan	DomesticusFrance_2	X	0.506897	0.00501189
DomesticusIran	DomesticusGermany	1	0.194184	0.278879
DomesticusIran	DomesticusGermany	2	0.171774	0.355492
DomesticusIran	DomesticusGermany	3	0.39011	0.0442559
DomesticusIran	DomesticusGermany	4	0.456044	0.0168114
DomesticusIran	DomesticusGermany	5	0.262222	0.19563
DomesticusIran	DomesticusGermany	6	0.210769	0.311867
DomesticusIran	DomesticusGermany	7	0.280769	0.173986
DomesticusIran	DomesticusGermany	8	0.506494	0.0161541
DomesticusIran	DomesticusGermany	9	0.198701	0.387882
DomesticusIran	DomesticusGermany	10	0.534726	0.0103478
DomesticusIran	DomesticusGermany	11	0.261039	0.253065
DomesticusIran	DomesticusGermany	12	0.488312	0.0247075
DomesticusIran	DomesticusGermany	13	0.264935	0.245793
DomesticusIran	DomesticusGermany	14	0.763636	5.62443e-05
DomesticusIran	DomesticusGermany	15	0.23839	0.34078
DomesticusIran	DomesticusGermany	16	0.519608	0.0325372
DomesticusIran	DomesticusGermany	17	0.344118	0.191856
DomesticusIran	DomesticusGermany	18	0.452941	0.0780987
DomesticusIran	DomesticusGermany	19	0.281818	0.401145
DomesticusIran	DomesticusGermany	X	0.50936	0.00476994
MusculusAfghanistan	DomesticusGermany	1	0.430147	0.0124694
MusculusAfghanistan	DomesticusGermany	2	0.228629	0.216047
MusculusAfghanistan	DomesticusGermany	3	0.568376	0.00198081
MusculusAfghanistan	DomesticusGermany	4	0.429792	0.0252552
MusculusAfghanistan	DomesticusGermany	5	0.288205	0.153352
MusculusAfghanistan	DomesticusGermany	6	0.0846154	0.687581
MusculusAfghanistan	DomesticusGermany	7	0.0192308	0.927302
MusculusAfghanistan	DomesticusGermany	8	0.779785	1.88013e-05
MusculusAfghanistan	DomesticusGermany	9	0.0116883	0.959896
MusculusAfghanistan	DomesticusGermany	10	0.321287	0.144843
MusculusAfghanistan	DomesticusGermany	11	0.218182	0.342048
MusculusAfghanistan	DomesticusGermany	12	0.428571	0.0525715
MusculusAfghanistan	DomesticusGermany	13	0.107792	0.641876
MusculusAfghanistan	DomesticusGermany	14	0.375325	0.0936258
MusculusAfghanistan	DomesticusGermany	15	0.116615	0.644932
MusculusAfghanistan	DomesticusGermany	16	0.647059	0.0049914
MusculusAfghanistan	DomesticusGermany	17	-0.0764706	0.778341
MusculusAfghanistan	DomesticusGermany	18	0.217647	0.418087
MusculusAfghanistan	DomesticusGermany	19	-0.2	0.555445
MusculusAfghanistan	DomesticusGermany	X	0.226601	0.237182
MusculusCzech	DomesticusGermany	1	0.28242	0.111287
MusculusCzech	DomesticusGermany	2	0.247177	0.180056
MusculusCzech	DomesticusGermany	3	0.155678	0.438107
MusculusCzech	DomesticusGermany	4	0.298535	0.13039
MusculusCzech	DomesticusGermany	5	0.0933333	0.650192
MusculusCzech	DomesticusGermany	6	0.149231	0.476492
MusculusCzech	DomesticusGermany	7	0.650769	0.000427451
MusculusCzech	DomesticusGermany	8	0.130435	0.562884
MusculusCzech	DomesticusGermany	9	0.0636364	0.784054
MusculusCzech	DomesticusGermany	10	-0.0626765	0.78171
MusculusCzech	DomesticusGermany	11	-0.0909091	0.695131
MusculusCzech	DomesticusGermany	12	0.384416	0.0853275
MusculusCzech	DomesticusGermany	13	0.141558	0.540488
MusculusCzech	DomesticusGermany	14	0.387013	0.0830602
MusculusCzech	DomesticusGermany	15	0.283798	0.253756
MusculusCzech	DomesticusGermany	16	0.313725	0.220104
MusculusCzech	DomesticusGermany	17	-0.0235294	0.931074
MusculusCzech	DomesticusGermany	18	0.0529412	0.84561
MusculusCzech	DomesticusGermany	19	-0.172727	0.611542
MusculusCzech	DomesticusGermany	X	0.187685	0.329583
MusculusKazakhstan	DomesticusGermany	1	-0.0120321	0.947015
MusculusKazakhstan	DomesticusGermany	2	0.193952	0.295806
MusculusKazakhstan	DomesticusGermany	3	0.189866	0.342847
MusculusKazakhstan	DomesticusGermany	4	0.376068	0.0532007
MusculusKazakhstan	DomesticusGermany	5	0.0215385	0.916824
MusculusKazakhstan	DomesticusGermany	6	0.211538	0.310063
MusculusKazakhstan	DomesticusGermany	7	0.250769	0.226628
MusculusKazakhstan	DomesticusGermany	8	0.0897798	0.691126
MusculusKazakhstan	DomesticusGermany	9	-0.397403	0.0744368
MusculusKazakhstan	DomesticusGermany	10	0.12253	0.586977
MusculusKazakhstan	DomesticusGermany	11	0.215584	0.347968
MusculusKazakhstan	DomesticusGermany	12	0.661039	0.00110402
MusculusKazakhstan	DomesticusGermany	13	0.458442	0.0366045
MusculusKazakhstan	DomesticusGermany	14	0.442857	0.044377
MusculusKazakhstan	DomesticusGermany	15	0.393189	0.106485
MusculusKazakhstan	DomesticusGermany	16	0.664216	0.00363635
MusculusKazakhstan	DomesticusGermany	17	0.111765	0.680274
MusculusKazakhstan	DomesticusGermany	18	-0.0205882	0.939674
MusculusKazakhstan	DomesticusGermany	19	0.727273	0.011205
MusculusKazakhstan	DomesticusGermany	X	0.391133	0.0358987
MusculusAfghanistan	DomesticusIran	1	0.150401	0.403469
MusculusAfghanistan	DomesticusIran	2	0.209274	0.258529
MusculusAfghanistan	DomesticusIran	3	0.387668	0.0457194
MusculusAfghanistan	DomesticusIran	4	0.603785	0.000854049
MusculusAfghanistan	DomesticusIran	5	-0.0871795	0.671949
MusculusAfghanistan	DomesticusIran	6	0.258462	0.212223
MusculusAfghanistan	DomesticusIran	7	0.193846	0.35317
MusculusAfghanistan	DomesticusIran	8	0.666855	0.000700186
MusculusAfghanistan	DomesticusIran	9	0.354545	0.114802
MusculusAfghanistan	DomesticusIran	10	0.136081	0.54595
MusculusAfghanistan	DomesticusIran	11	0.631169	0.00215295
MusculusAfghanistan	DomesticusIran	12	0.544156	0.0107672
MusculusAfghanistan	DomesticusIran	13	-0.00649351	0.977714
MusculusAfghanistan	DomesticusIran	14	0.394805	0.0765268
MusculusAfghanistan	DomesticusIran	15	0.26935	0.279764
MusculusAfghanistan	DomesticusIran	16	0.404412	0.107379
MusculusAfghanistan	DomesticusIran	17	0.423529	0.102109
MusculusAfghanistan	DomesticusIran	18	0.676471	0.00400825
MusculusAfghanistan	DomesticusIran	19	0.609091	0.0466957
MusculusAfghanistan	DomesticusIran	X	0.194581	0.311792
MusculusCzech	DomesticusIran	1	0.13369	0.458259
MusculusCzech	DomesticusIran	2	0.531855	0.00207471
MusculusCzech	DomesticusIran	3	0.456654	0.0166469
MusculusCzech	DomesticusIran	4	0.468254	0.0137658
MusculusCzech	DomesticusIran	5	0.41812	0.0335344
MusculusCzech	DomesticusIran	6	0.260769	0.208025
MusculusCzech	DomesticusIran	7	0.0646154	0.758952
MusculusCzech	DomesticusIran	8	0.315641	0.152444
MusculusCzech	DomesticusIran	9	0.568831	0.00712538
MusculusCzech	DomesticusIran	10	-0.373235	0.0870993
MusculusCzech	DomesticusIran	11	0.0311688	0.893308
MusculusCzech	DomesticusIran	12	0.475325	0.0294304
MusculusCzech	DomesticusIran	13	0.0207792	0.928763
MusculusCzech	DomesticusIran	14	0.480519	0.0274625
MusculusCzech	DomesticusIran	15	0.496388	0.0361403
MusculusCzech	DomesticusIran	16	0.397059	0.114542
MusculusCzech	DomesticusIran	17	0.0823529	0.761733
MusculusCzech	DomesticusIran	18	0.35	0.183869
MusculusCzech	DomesticusIran	19	0.363636	0.271638
MusculusCzech	DomesticusIran	X	0.33399	0.0766068
MusculusKazakhstan	DomesticusIran	1	0.241644	0.175483
MusculusKazakhstan	DomesticusIran	2	0.422581	0.0178703
MusculusKazakhstan	DomesticusIran	3	0.444444	0.0201985
MusculusKazakhstan	DomesticusIran	4	0.615995	0.000624318
MusculusKazakhstan	DomesticusIran	5	0.275897	0.172482
MusculusKazakhstan	DomesticusIran	6	0.366923	0.0711974
MusculusKazakhstan	DomesticusIran	7	0.0761538	0.7175
MusculusKazakhstan	DomesticusIran	8	-0.133823	0.552696
MusculusKazakhstan	DomesticusIran	9	-0.0506494	0.827405
MusculusKazakhstan	DomesticusIran	10	-0.00846979	0.970159
MusculusKazakhstan	DomesticusIran	11	0.642857	0.00167152
MusculusKazakhstan	DomesticusIran	12	0.68961	0.000542956
MusculusKazakhstan	DomesticusIran	13	0.496104	0.0221768
MusculusKazakhstan	DomesticusIran	14	0.262338	0.250626
MusculusKazakhstan	DomesticusIran	15	0.356037	0.147026
MusculusKazakhstan	DomesticusIran	16	0.713235	0.00130725
MusculusKazakhstan	DomesticusIran	17	-0.179412	0.50614
MusculusKazakhstan	DomesticusIran	18	0.45	0.0802957
MusculusKazakhstan	DomesticusIran	19	0.0818182	0.81099
MusculusKazakhstan	DomesticusIran	X	0.661084	9.46018e-05
MusculusAfghanistan	MusculusCzech	1	0.181484	0.312125
MusculusAfghanistan	MusculusCzech	2	-0.144355	0.438472
MusculusAfghanistan	MusculusCzech	3	0.197802	0.322667
MusculusAfghanistan	MusculusCzech	4	0.568376	0.00198081
MusculusAfghanistan	MusculusCzech	5	0.290256	0.150316
MusculusAfghanistan	MusculusCzech	6	0.357692	0.0791718
MusculusAfghanistan	MusculusCzech	7	0.163077	0.436053
MusculusAfghanistan	MusculusCzech	8	0.183512	0.413653
MusculusAfghanistan	MusculusCzech	9	0.480519	0.0274625
MusculusAfghanistan	MusculusCzech	10	-0.384529	0.0772312
MusculusAfghanistan	MusculusCzech	11	0.218182	0.342048
MusculusAfghanistan	MusculusCzech	12	0.541558	0.0112258
MusculusAfghanistan	MusculusCzech	13	0.580519	0.00579491
MusculusAfghanistan	MusculusCzech	14	0.203896	0.375337
MusculusAfghanistan	MusculusCzech	15	0.405573	0.0949534
MusculusAfghanistan	MusculusCzech	16	0.220588	0.394889
MusculusAfghanistan	MusculusCzech	17	0.452941	0.0780987
MusculusAfghanistan	MusculusCzech	18	0.373529	0.154122
MusculusAfghanistan	MusculusCzech	19	0.427273	0.189944
MusculusAfghanistan	MusculusCzech	X	0.262069	0.169644
MusculusAfghanistan	MusculusKazakhstan	1	0.25	0.160569
MusculusAfghanistan	MusculusKazakhstan	2	-0.00483871	0.97939
MusculusAfghanistan	MusculusKazakhstan	3	0.278999	0.15875
MusculusAfghanistan	MusculusKazakhstan	4	0.604396	0.000841025
MusculusAfghanistan	MusculusKazakhstan	5	0.139145	0.497822
MusculusAfghanistan	MusculusKazakhstan	6	0.281538	0.17276
MusculusAfghanistan	MusculusKazakhstan	7	0.0869231	0.679498
MusculusAfghanistan	MusculusKazakhstan	8	-0.0626765	0.78171
MusculusAfghanistan	MusculusKazakhstan	9	-0.118182	0.609905
MusculusAfghanistan	MusculusKazakhstan	10	0.172219	0.44345
MusculusAfghanistan	MusculusKazakhstan	11	0.779221	3.14356e-05
MusculusAfghanistan	MusculusKazakhstan	12	0.258442	0.257989
MusculusAfghanistan	MusculusKazakhstan	13	0.102597	0.658097
MusculusAfghanistan	MusculusKazakhstan	14	-0.125974	0.586364
MusculusAfghanistan	MusculusKazakhstan	15	0.256966	0.303309
MusculusAfghanistan	MusculusKazakhstan	16	0.465686	0.0595782
MusculusAfghanistan	MusculusKazakhstan	17	0.320588	0.226045
MusculusAfghanistan	MusculusKazakhstan	18	0.476471	0.0620592
MusculusAfghanistan	MusculusKazakhstan	19	-0.245455	0.466922
MusculusAfghanistan	MusculusKazakhstan	X	0.428079	0.0205225
MusculusCzech	MusculusKazakhstan	1	0.211898	0.236481
MusculusCzech	MusculusKazakhstan	2	0.6625	4.90209e-05
MusculusCzech	MusculusKazakhstan	3	0.191087	0.339694
MusculusCzech	MusculusKazakhstan	4	0.499389	0.00800135
MusculusCzech	MusculusKazakhstan	5	0.292991	0.146336
MusculusCzech	MusculusKazakhstan	6	0.68	0.000184391
MusculusCzech	MusculusKazakhstan	7	0.0338462	0.872399
MusculusCzech	MusculusKazakhstan	8	0.218521	0.328569
MusculusCzech	MusculusKazakhstan	9	0.0896104	0.699289
MusculusCzech	MusculusKazakhstan	10	0.0547713	0.808714
MusculusCzech	MusculusKazakhstan	11	0.306494	0.176594
MusculusCzech	MusculusKazakhstan	12	0.251948	0.270563
MusculusCzech	MusculusKazakhstan	13	0.0831169	0.720203
MusculusCzech	MusculusKazakhstan	14	0.24026	0.294152
MusculusCzech	MusculusKazakhstan	15	0.504644	0.0326937
MusculusCzech	MusculusKazakhstan	16	0.416667	0.0961571
MusculusCzech	MusculusKazakhstan	17	0.732353	0.00125496
MusculusCzech	MusculusKazakhstan	18	0.161765	0.549483
MusculusCzech	MusculusKazakhstan	19	-0.190909	0.573913
MusculusCzech	MusculusKazakhstan	X	0.283251	0.136502

## Sheet: 7Mb
Population1	Population2	Chromosome	SpearmanRho	Pvalue
CastaneusTaiwan	CastaneusIndia	1	0.43514	0.0206549
CastaneusTaiwan	CastaneusIndia	2	0.438339	0.0221941
CastaneusTaiwan	CastaneusIndia	3	0.492095	0.0170705
CastaneusTaiwan	CastaneusIndia	4	0.423913	0.0438159
CastaneusTaiwan	CastaneusIndia	5	0.237719	0.286749
CastaneusTaiwan	CastaneusIndia	6	0.0852626	0.70598
CastaneusTaiwan	CastaneusIndia	7	0.171429	0.457477
CastaneusTaiwan	CastaneusIndia	8	0.322807	0.177665
CastaneusTaiwan	CastaneusIndia	9	-0.112487	0.656757
CastaneusTaiwan	CastaneusIndia	10	0.478947	0.0380171
CastaneusTaiwan	CastaneusIndia	11	0.360165	0.142062
CastaneusTaiwan	CastaneusIndia	12	0.632611	0.00484123
CastaneusTaiwan	CastaneusIndia	13	0.0856553	0.73541
CastaneusTaiwan	CastaneusIndia	14	-0.0443756	0.861206
CastaneusTaiwan	CastaneusIndia	15	0.460714	0.0839334
CastaneusTaiwan	CastaneusIndia	16	0.535714	0.039567
CastaneusTaiwan	CastaneusIndia	17	-0.0197802	0.946489
CastaneusTaiwan	CastaneusIndia	18	0.131868	0.667608
CastaneusTaiwan	CastaneusIndia	19	-0.466667	0.205386
CastaneusTaiwan	CastaneusIndia	X	0.630769	0.000723717
DomesticusFrance_1	CastaneusIndia	1	0.206349	0.292109
DomesticusFrance_1	CastaneusIndia	2	0.396215	0.0407592
DomesticusFrance_1	CastaneusIndia	3	0.399209	0.059147
DomesticusFrance_1	CastaneusIndia	4	0.429842	0.040647
DomesticusFrance_1	CastaneusIndia	5	0.59345	0.0035977
DomesticusFrance_1	CastaneusIndia	6	0.224167	0.315909
DomesticusFrance_1	CastaneusIndia	7	0.167532	0.467916
DomesticusFrance_1	CastaneusIndia	8	0.421053	0.072612
DomesticusFrance_1	CastaneusIndia	9	0.444788	0.0643852
DomesticusFrance_1	CastaneusIndia	10	0.384211	0.104358
DomesticusFrance_1	CastaneusIndia	11	0.31063	0.209625
DomesticusFrance_1	CastaneusIndia	12	0.581011	0.0114509
DomesticusFrance_1	CastaneusIndia	13	0.690402	0.00151602
DomesticusFrance_1	CastaneusIndia	14	0.504644	0.0326937
DomesticusFrance_1	CastaneusIndia	15	0.0607143	0.829812
DomesticusFrance_1	CastaneusIndia	16	0.439286	0.101361
DomesticusFrance_1	CastaneusIndia	17	0.406593	0.149102
DomesticusFrance_1	CastaneusIndia	18	0.532967	0.0607365
DomesticusFrance_1	CastaneusIndia	19	-0.0166667	0.966055
DomesticusFrance_1	CastaneusIndia	X	0.12	0.56776
DomesticusFrance_2	CastaneusIndia	1	0.746032	5.1844e-06
DomesticusFrance_2	CastaneusIndia	2	0.525641	0.00486564
DomesticusFrance_2	CastaneusIndia	3	0.608696	0.00205466
DomesticusFrance_2	CastaneusIndia	4	0.668972	0.000482586
DomesticusFrance_2	CastaneusIndia	5	0.612648	0.00243632
DomesticusFrance_2	CastaneusIndia	6	0.141728	0.529252
DomesticusFrance_2	CastaneusIndia	7	0.214286	0.35095
DomesticusFrance_2	CastaneusIndia	8	0.457895	0.0486741
DomesticusFrance_2	CastaneusIndia	9	0.162023	0.520665
DomesticusFrance_2	CastaneusIndia	10	0.466667	0.0439877
DomesticusFrance_2	CastaneusIndia	11	0.469556	0.0492934
DomesticusFrance_2	CastaneusIndia	12	0.566563	0.0142268
DomesticusFrance_2	CastaneusIndia	13	0.428277	0.076201
DomesticusFrance_2	CastaneusIndia	14	0.389061	0.110542
DomesticusFrance_2	CastaneusIndia	15	0.203571	0.466795
DomesticusFrance_2	CastaneusIndia	16	0.482143	0.0687495
DomesticusFrance_2	CastaneusIndia	17	0.635165	0.0146579
DomesticusFrance_2	CastaneusIndia	18	0.346154	0.246625
DomesticusFrance_2	CastaneusIndia	19	-0.266667	0.487922
DomesticusFrance_2	CastaneusIndia	X	0.626923	0.000797554
DomesticusGermany	CastaneusIndia	1	0.48659	0.00864686
DomesticusGermany	CastaneusIndia	2	0.246642	0.214895
DomesticusGermany	CastaneusIndia	3	0.589921	0.00304805
DomesticusGermany	CastaneusIndia	4	0.478261	0.0209774
DomesticusGermany	CastaneusIndia	5	0.581028	0.0045724
DomesticusGermany	CastaneusIndia	6	0.281762	0.203955
DomesticusGermany	CastaneusIndia	7	0.38961	0.0808379
DomesticusGermany	CastaneusIndia	8	0.554386	0.013769
DomesticusGermany	CastaneusIndia	9	0.411765	0.0895391
DomesticusGermany	CastaneusIndia	10	0.663158	0.00196842
DomesticusGermany	CastaneusIndia	11	0.393189	0.106485
DomesticusGermany	CastaneusIndia	12	0.702786	0.00114272
DomesticusGermany	CastaneusIndia	13	0.345717	0.159953
DomesticusGermany	CastaneusIndia	14	0.630547	0.00502514
DomesticusGermany	CastaneusIndia	15	0.439286	0.101361
DomesticusGermany	CastaneusIndia	16	0.257143	0.35486
DomesticusGermany	CastaneusIndia	17	0.441758	0.113778
DomesticusGermany	CastaneusIndia	18	0.181319	0.553295
DomesticusGermany	CastaneusIndia	19	-0.383333	0.308495
DomesticusGermany	CastaneusIndia	X	0.452308	0.0232006
DomesticusIran	CastaneusIndia	1	0.305966	0.113319
DomesticusIran	CastaneusIndia	2	0.564713	0.00214954
DomesticusIran	CastaneusIndia	3	0.630435	0.00126108
DomesticusIran	CastaneusIndia	4	0.732213	7.12843e-05
DomesticusIran	CastaneusIndia	5	0.622812	0.00196202
DomesticusIran	CastaneusIndia	6	0.451158	0.0350761
DomesticusIran	CastaneusIndia	7	0.333766	0.139237
DomesticusIran	CastaneusIndia	8	0.635088	0.0034827
DomesticusIran	CastaneusIndia	9	0.254902	0.307345
DomesticusIran	CastaneusIndia	10	0.770175	0.000114598
DomesticusIran	CastaneusIndia	11	0.0113519	0.964342
DomesticusIran	CastaneusIndia	12	0.642931	0.00400201
DomesticusIran	CastaneusIndia	13	0.692466	0.00144761
DomesticusIran	CastaneusIndia	14	0.721362	0.00072796
DomesticusIran	CastaneusIndia	15	0.471429	0.0760704
DomesticusIran	CastaneusIndia	16	0.721429	0.00239887
DomesticusIran	CastaneusIndia	17	0.854945	9.76604e-05
DomesticusIran	CastaneusIndia	18	0.802198	0.000968779
DomesticusIran	CastaneusIndia	19	0.533333	0.139227
DomesticusIran	CastaneusIndia	X	0.575385	0.00261896
MusculusAfghanistan	CastaneusIndia	1	0.54844	0.00251321
MusculusAfghanistan	CastaneusIndia	2	0.437118	0.0226119
MusculusAfghanistan	CastaneusIndia	3	0.730237	7.62655e-05
MusculusAfghanistan	CastaneusIndia	4	0.619565	0.00161684
MusculusAfghanistan	CastaneusIndia	5	0.0559006	0.804842
MusculusAfghanistan	CastaneusIndia	6	0.368718	0.0912987
MusculusAfghanistan	CastaneusIndia	7	0.279221	0.220289
MusculusAfghanistan	CastaneusIndia	8	0.642105	0.00303537
MusculusAfghanistan	CastaneusIndia	9	0.337461	0.170838
MusculusAfghanistan	CastaneusIndia	10	0.324561	0.175186
MusculusAfghanistan	CastaneusIndia	11	-0.145511	0.564541
MusculusAfghanistan	CastaneusIndia	12	0.547988	0.0185541
MusculusAfghanistan	CastaneusIndia	13	0.337461	0.170838
MusculusAfghanistan	CastaneusIndia	14	0.589267	0.0100708
MusculusAfghanistan	CastaneusIndia	15	0.153571	0.584764
MusculusAfghanistan	CastaneusIndia	16	0.496429	0.0597974
MusculusAfghanistan	CastaneusIndia	17	0.353846	0.21454
MusculusAfghanistan	CastaneusIndia	18	0.664835	0.0131656
MusculusAfghanistan	CastaneusIndia	19	0.15	0.700094
MusculusAfghanistan	CastaneusIndia	X	0.0776923	0.712029
MusculusCzech	CastaneusIndia	1	0.254516	0.191207
MusculusCzech	CastaneusIndia	2	0.301587	0.126317
MusculusCzech	CastaneusIndia	3	0.600791	0.00243293
MusculusCzech	CastaneusIndia	4	0.44664	0.0326368
MusculusCzech	CastaneusIndia	5	0.394692	0.0690906
MusculusCzech	CastaneusIndia	6	0.586674	0.00410511
MusculusCzech	CastaneusIndia	7	0.424675	0.054996
MusculusCzech	CastaneusIndia	8	0.252632	0.296724
MusculusCzech	CastaneusIndia	9	0.434469	0.071597
MusculusCzech	CastaneusIndia	10	-0.135088	0.581362
MusculusCzech	CastaneusIndia	11	0.157895	0.531483
MusculusCzech	CastaneusIndia	12	0.698658	0.00125753
MusculusCzech	CastaneusIndia	13	0.360165	0.142062
MusculusCzech	CastaneusIndia	14	0.329205	0.182212
MusculusCzech	CastaneusIndia	15	0.325	0.237225
MusculusCzech	CastaneusIndia	16	0.467857	0.0786302
MusculusCzech	CastaneusIndia	17	0.0593407	0.840302
MusculusCzech	CastaneusIndia	18	-0.0164835	0.957376
MusculusCzech	CastaneusIndia	19	-0.0333333	0.932157
MusculusCzech	CastaneusIndia	X	0.0238462	0.909918
MusculusKazakhstan	CastaneusIndia	1	0.17734	0.366634
MusculusKazakhstan	CastaneusIndia	2	0.495116	0.00864526
MusculusKazakhstan	CastaneusIndia	3	-0.076087	0.730055
MusculusKazakhstan	CastaneusIndia	4	0.317194	0.140275
MusculusKazakhstan	CastaneusIndia	5	0.622812	0.00196202
MusculusKazakhstan	CastaneusIndia	6	0.236589	0.289113
MusculusKazakhstan	CastaneusIndia	7	-0.00779221	0.973258
MusculusKazakhstan	CastaneusIndia	8	0.0614035	0.802807
MusculusKazakhstan	CastaneusIndia	9	-0.184727	0.463061
MusculusKazakhstan	CastaneusIndia	10	0.285965	0.235285
MusculusKazakhstan	CastaneusIndia	11	-0.0773994	0.760167
MusculusKazakhstan	CastaneusIndia	12	0.453044	0.0590167
MusculusKazakhstan	CastaneusIndia	13	0.211558	0.39938
MusculusKazakhstan	CastaneusIndia	14	0.27967	0.261026
MusculusKazakhstan	CastaneusIndia	15	0.685714	0.00477225
MusculusKazakhstan	CastaneusIndia	16	0.675	0.0057635
MusculusKazakhstan	CastaneusIndia	17	-0.191209	0.512584
MusculusKazakhstan	CastaneusIndia	18	0.39011	0.187574
MusculusKazakhstan	CastaneusIndia	19	0.266667	0.487922
MusculusKazakhstan	CastaneusIndia	X	0.696154	0.000111193
DomesticusFrance_1	CastaneusTaiwan	1	0.0525452	0.790586
DomesticusFrance_1	CastaneusTaiwan	2	0.163004	0.416581
DomesticusFrance_1	CastaneusTaiwan	3	0.456522	0.0285451
DomesticusFrance_1	CastaneusTaiwan	4	0.0395257	0.857893
DomesticusFrance_1	CastaneusTaiwan	5	0.133823	0.552696
DomesticusFrance_1	CastaneusTaiwan	6	0.536985	0.00996942
DomesticusFrance_1	CastaneusTaiwan	7	0.327273	0.147574
DomesticusFrance_1	CastaneusTaiwan	8	0.196491	0.420102
DomesticusFrance_1	CastaneusTaiwan	9	0.263158	0.291392
DomesticusFrance_1	CastaneusTaiwan	10	0.289474	0.229335
DomesticusFrance_1	CastaneusTaiwan	11	0.411765	0.0895391
DomesticusFrance_1	CastaneusTaiwan	12	0.455108	0.0577286
DomesticusFrance_1	CastaneusTaiwan	13	0.151703	0.547901
DomesticusFrance_1	CastaneusTaiwan	14	-0.0856553	0.73541
DomesticusFrance_1	CastaneusTaiwan	15	-0.257143	0.35486
DomesticusFrance_1	CastaneusTaiwan	16	0.153571	0.584764
DomesticusFrance_1	CastaneusTaiwan	17	0.0945055	0.747938
DomesticusFrance_1	CastaneusTaiwan	18	0.120879	0.694047
DomesticusFrance_1	CastaneusTaiwan	19	0.416667	0.264586
DomesticusFrance_1	CastaneusTaiwan	X	-0.123846	0.55532
DomesticusFrance_2	CastaneusTaiwan	1	0.421456	0.0255045
DomesticusFrance_2	CastaneusTaiwan	2	0.230159	0.248116
DomesticusFrance_2	CastaneusTaiwan	3	0.513834	0.0121404
DomesticusFrance_2	CastaneusTaiwan	4	0.351779	0.0997449
DomesticusFrance_2	CastaneusTaiwan	5	0.0784867	0.728454
DomesticusFrance_2	CastaneusTaiwan	6	0.435347	0.0428613
DomesticusFrance_2	CastaneusTaiwan	7	0.267532	0.24102
DomesticusFrance_2	CastaneusTaiwan	8	0.0736842	0.764341
DomesticusFrance_2	CastaneusTaiwan	9	0.213622	0.394688
DomesticusFrance_2	CastaneusTaiwan	10	0.659649	0.00212053
DomesticusFrance_2	CastaneusTaiwan	11	-0.0361197	0.886853
DomesticusFrance_2	CastaneusTaiwan	12	0.830753	1.96126e-05
DomesticusFrance_2	CastaneusTaiwan	13	0.477812	0.0449122
DomesticusFrance_2	CastaneusTaiwan	14	0.337461	0.170838
DomesticusFrance_2	CastaneusTaiwan	15	-0.0964286	0.732453
DomesticusFrance_2	CastaneusTaiwan	16	0.742857	0.00150949
DomesticusFrance_2	CastaneusTaiwan	17	0.371429	0.191021
DomesticusFrance_2	CastaneusTaiwan	18	-0.346154	0.246625
DomesticusFrance_2	CastaneusTaiwan	19	-0.05	0.898353
DomesticusFrance_2	CastaneusTaiwan	X	0.447692	0.0248243
DomesticusGermany	CastaneusTaiwan	1	0.428024	0.0230724
DomesticusGermany	CastaneusTaiwan	2	0.244811	0.21843
DomesticusGermany	CastaneusTaiwan	3	0.482213	0.0197941
DomesticusGermany	CastaneusTaiwan	4	0.414032	0.0495232
DomesticusGermany	CastaneusTaiwan	5	-0.220779	0.323469
DomesticusGermany	CastaneusTaiwan	6	0.471485	0.0267516
DomesticusGermany	CastaneusTaiwan	7	0.148052	0.521874
DomesticusGermany	CastaneusTaiwan	8	0.266667	0.269768
DomesticusGermany	CastaneusTaiwan	9	-0.287926	0.246615
DomesticusGermany	CastaneusTaiwan	10	0.207018	0.395116
DomesticusGermany	CastaneusTaiwan	11	0.314757	0.203314
DomesticusGermany	CastaneusTaiwan	12	0.872033	2.40176e-06
DomesticusGermany	CastaneusTaiwan	13	0.275542	0.268425
DomesticusGermany	CastaneusTaiwan	14	0.106295	0.67464
DomesticusGermany	CastaneusTaiwan	15	0.632143	0.0114575
DomesticusGermany	CastaneusTaiwan	16	0.307143	0.265473
DomesticusGermany	CastaneusTaiwan	17	0.252747	0.383315
DomesticusGermany	CastaneusTaiwan	18	-0.0549451	0.858504
DomesticusGermany	CastaneusTaiwan	19	0.0166667	0.966055
DomesticusGermany	CastaneusTaiwan	X	0.202308	0.332131
DomesticusIran	CastaneusTaiwan	1	0.15052	0.444548
DomesticusIran	CastaneusTaiwan	2	0.186203	0.352411
DomesticusIran	CastaneusTaiwan	3	0.533597	0.00873594
DomesticusIran	CastaneusTaiwan	4	0.666008	0.00052209
DomesticusIran	CastaneusTaiwan	5	0.237719	0.286749
DomesticusIran	CastaneusTaiwan	6	0.575381	0.00508327
DomesticusIran	CastaneusTaiwan	7	-0.0038961	0.986627
DomesticusIran	CastaneusTaiwan	8	0.0964912	0.694348
DomesticusIran	CastaneusTaiwan	9	0.292054	0.239602
DomesticusIran	CastaneusTaiwan	10	0.475439	0.039655
DomesticusIran	CastaneusTaiwan	11	-0.20743	0.408854
DomesticusIran	CastaneusTaiwan	12	0.611971	0.00695027
DomesticusIran	CastaneusTaiwan	13	0.0588235	0.816654
DomesticusIran	CastaneusTaiwan	14	0.0835913	0.741577
DomesticusIran	CastaneusTaiwan	15	0.00357143	0.989921
DomesticusIran	CastaneusTaiwan	16	0.753571	0.00117758
DomesticusIran	CastaneusTaiwan	17	0.191209	0.512584
DomesticusIran	CastaneusTaiwan	18	0.00549451	0.985787
DomesticusIran	CastaneusTaiwan	19	-0.25	0.51649
DomesticusIran	CastaneusTaiwan	X	0.347692	0.0885563
MusculusAfghanistan	CastaneusTaiwan	1	0.324028	0.0925384
MusculusAfghanistan	CastaneusTaiwan	2	0.116606	0.562446
MusculusAfghanistan	CastaneusTaiwan	3	0.618577	0.00165304
MusculusAfghanistan	CastaneusTaiwan	4	0.405138	0.0551387
MusculusAfghanistan	CastaneusTaiwan	5	-0.224167	0.315909
MusculusAfghanistan	CastaneusTaiwan	6	0.0671937	0.766386
MusculusAfghanistan	CastaneusTaiwan	7	0.296104	0.192476
MusculusAfghanistan	CastaneusTaiwan	8	0.305263	0.203773
MusculusAfghanistan	CastaneusTaiwan	9	-0.00928793	0.970822
MusculusAfghanistan	CastaneusTaiwan	10	0.222807	0.359216
MusculusAfghanistan	CastaneusTaiwan	11	0.24871	0.319645
MusculusAfghanistan	CastaneusTaiwan	12	0.244582	0.328004
MusculusAfghanistan	CastaneusTaiwan	13	0.0464396	0.854814
MusculusAfghanistan	CastaneusTaiwan	14	-0.0753354	0.766392
MusculusAfghanistan	CastaneusTaiwan	15	-0.396429	0.143495
MusculusAfghanistan	CastaneusTaiwan	16	0.432143	0.107693
MusculusAfghanistan	CastaneusTaiwan	17	0.173626	0.552767
MusculusAfghanistan	CastaneusTaiwan	18	-0.17033	0.577975
MusculusAfghanistan	CastaneusTaiwan	19	0	1
MusculusAfghanistan	CastaneusTaiwan	X	0.0323077	0.878155
MusculusCzech	CastaneusTaiwan	1	0.151615	0.441205
MusculusCzech	CastaneusTaiwan	2	0.269841	0.173451
MusculusCzech	CastaneusTaiwan	3	0.455534	0.0289349
MusculusCzech	CastaneusTaiwan	4	0.0167984	0.93936
MusculusCzech	CastaneusTaiwan	5	-0.201581	0.368337
MusculusCzech	CastaneusTaiwan	6	0.378882	0.0820544
MusculusCzech	CastaneusTaiwan	7	0.179221	0.436965
MusculusCzech	CastaneusTaiwan	8	-0.0719298	0.769806
MusculusCzech	CastaneusTaiwan	9	0.395253	0.104497
MusculusCzech	CastaneusTaiwan	10	-0.310526	0.195689
MusculusCzech	CastaneusTaiwan	11	0.215686	0.390027
MusculusCzech	CastaneusTaiwan	12	0.27967	0.261026
MusculusCzech	CastaneusTaiwan	13	0.170279	0.499341
MusculusCzech	CastaneusTaiwan	14	0.508772	0.0310685
MusculusCzech	CastaneusTaiwan	15	-0.0392857	0.889446
MusculusCzech	CastaneusTaiwan	16	0.464286	0.081251
MusculusCzech	CastaneusTaiwan	17	0.248352	0.39192
MusculusCzech	CastaneusTaiwan	18	-0.0274725	0.929012
MusculusCzech	CastaneusTaiwan	19	-0.0166667	0.966055
MusculusCzech	CastaneusTaiwan	X	0.0638462	0.76174
MusculusKazakhstan	CastaneusTaiwan	1	0.122605	0.534244
MusculusKazakhstan	CastaneusTaiwan	2	0.131868	0.512045
MusculusKazakhstan	CastaneusTaiwan	3	0.448617	0.0317834
MusculusKazakhstan	CastaneusTaiwan	4	0.304348	0.157962
MusculusKazakhstan	CastaneusTaiwan	5	-0.0818746	0.717189
MusculusKazakhstan	CastaneusTaiwan	6	0.517787	0.0135773
MusculusKazakhstan	CastaneusTaiwan	7	0.535065	0.012442
MusculusKazakhstan	CastaneusTaiwan	8	-0.022807	0.926161
MusculusKazakhstan	CastaneusTaiwan	9	0.0134159	0.957864
MusculusKazakhstan	CastaneusTaiwan	10	0.275439	0.253724
MusculusKazakhstan	CastaneusTaiwan	11	0.479876	0.0438646
MusculusKazakhstan	CastaneusTaiwan	12	0.642931	0.00400201
MusculusKazakhstan	CastaneusTaiwan	13	0.630547	0.00502514
MusculusKazakhstan	CastaneusTaiwan	14	0.527348	0.0245139
MusculusKazakhstan	CastaneusTaiwan	15	0.532143	0.0411586
MusculusKazakhstan	CastaneusTaiwan	16	0.892857	7.49474e-06
MusculusKazakhstan	CastaneusTaiwan	17	0.393407	0.164032
MusculusKazakhstan	CastaneusTaiwan	18	0.346154	0.246625
MusculusKazakhstan	CastaneusTaiwan	19	-0.7	0.0357696
MusculusKazakhstan	CastaneusTaiwan	X	0.424615	0.0343725
DomesticusGermany	DomesticusFrance_1	1	0.203612	0.298697
DomesticusGermany	DomesticusFrance_1	2	0.285104	0.149455
DomesticusGermany	DomesticusFrance_1	3	0.347826	0.103878
DomesticusGermany	DomesticusFrance_1	4	0.283597	0.189739
DomesticusGermany	DomesticusFrance_1	5	0.352908	0.107182
DomesticusGermany	DomesticusFrance_1	6	0.504235	0.0167142
DomesticusGermany	DomesticusFrance_1	7	0.331169	0.142531
DomesticusGermany	DomesticusFrance_1	8	0.173684	0.477017
DomesticusGermany	DomesticusFrance_1	9	0.0897833	0.723123
DomesticusGermany	DomesticusFrance_1	10	0.501754	0.0286063
DomesticusGermany	DomesticusFrance_1	11	0.180599	0.473289
DomesticusGermany	DomesticusFrance_1	12	0.486068	0.0408335
DomesticusGermany	DomesticusFrance_1	13	0.26935	0.279764
DomesticusGermany	DomesticusFrance_1	14	0.211558	0.39938
DomesticusGermany	DomesticusFrance_1	15	-0.114286	0.685066
DomesticusGermany	DomesticusFrance_1	16	0.278571	0.314709
DomesticusGermany	DomesticusFrance_1	17	0.252747	0.383315
DomesticusGermany	DomesticusFrance_1	18	0.32967	0.271335
DomesticusGermany	DomesticusFrance_1	19	0.466667	0.205386
DomesticusGermany	DomesticusFrance_1	X	0.444615	0.0259568
DomesticusIran	DomesticusFrance_1	1	0.241927	0.214859
DomesticusIran	DomesticusFrance_1	2	0.583639	0.00139454
DomesticusIran	DomesticusFrance_1	3	0.401186	0.0577868
DomesticusIran	DomesticusFrance_1	4	0.310277	0.149614
DomesticusIran	DomesticusFrance_1	5	0.678148	0.000523196
DomesticusIran	DomesticusFrance_1	6	0.587804	0.00401661
DomesticusIran	DomesticusFrance_1	7	0.250649	0.273124
DomesticusIran	DomesticusFrance_1	8	0.370175	0.118752
DomesticusIran	DomesticusFrance_1	9	0.411765	0.0895391
DomesticusIran	DomesticusFrance_1	10	0.273684	0.256883
DomesticusIran	DomesticusFrance_1	11	0.236326	0.345101
DomesticusIran	DomesticusFrance_1	12	0.432405	0.0731082
DomesticusIran	DomesticusFrance_1	13	0.601651	0.00825378
DomesticusIran	DomesticusFrance_1	14	0.393189	0.106485
DomesticusIran	DomesticusFrance_1	15	0.360714	0.186554
DomesticusIran	DomesticusFrance_1	16	0.482143	0.0687495
DomesticusIran	DomesticusFrance_1	17	0.213187	0.464303
DomesticusIran	DomesticusFrance_1	18	0.291209	0.334386
DomesticusIran	DomesticusFrance_1	19	0.316667	0.406397
DomesticusIran	DomesticusFrance_1	X	0.260769	0.208025
MusculusAfghanistan	DomesticusFrance_1	1	0.191571	0.328784
MusculusAfghanistan	DomesticusFrance_1	2	0.172161	0.390515
MusculusAfghanistan	DomesticusFrance_1	3	0.391304	0.0648353
MusculusAfghanistan	DomesticusFrance_1	4	0.461462	0.0266587
MusculusAfghanistan	DomesticusFrance_1	5	0.23546	0.291488
MusculusAfghanistan	DomesticusFrance_1	6	0.0988142	0.661749
MusculusAfghanistan	DomesticusFrance_1	7	0.368831	0.0999067
MusculusAfghanistan	DomesticusFrance_1	8	0.657895	0.00220018
MusculusAfghanistan	DomesticusFrance_1	9	0.27967	0.261026
MusculusAfghanistan	DomesticusFrance_1	10	0.321053	0.180169
MusculusAfghanistan	DomesticusFrance_1	11	0.465428	0.0516016
MusculusAfghanistan	DomesticusFrance_1	12	0.345717	0.159953
MusculusAfghanistan	DomesticusFrance_1	13	0.52322	0.0258675
MusculusAfghanistan	DomesticusFrance_1	14	0.329205	0.182212
MusculusAfghanistan	DomesticusFrance_1	15	0.310714	0.259667
MusculusAfghanistan	DomesticusFrance_1	16	0.478571	0.0711308
MusculusAfghanistan	DomesticusFrance_1	17	0.274725	0.34183
MusculusAfghanistan	DomesticusFrance_1	18	0.637363	0.0191181
MusculusAfghanistan	DomesticusFrance_1	19	-0.45	0.224216
MusculusAfghanistan	DomesticusFrance_1	X	0.593846	0.00174995
MusculusCzech	DomesticusFrance_1	1	-0.0114943	0.953708
MusculusCzech	DomesticusFrance_1	2	0.250916	0.206799
MusculusCzech	DomesticusFrance_1	3	0.576087	0.00401618
MusculusCzech	DomesticusFrance_1	4	0.393281	0.0633756
MusculusCzech	DomesticusFrance_1	5	0.487295	0.0214339
MusculusCzech	DomesticusFrance_1	6	0.355167	0.104797
MusculusCzech	DomesticusFrance_1	7	0.00909091	0.968803
MusculusCzech	DomesticusFrance_1	8	-0.0719298	0.769806
MusculusCzech	DomesticusFrance_1	9	0.48194	0.0428358
MusculusCzech	DomesticusFrance_1	10	-0.235088	0.332632
MusculusCzech	DomesticusFrance_1	11	0.273478	0.272173
MusculusCzech	DomesticusFrance_1	12	0.647059	0.00370153
MusculusCzech	DomesticusFrance_1	13	0.275542	0.268425
MusculusCzech	DomesticusFrance_1	14	0.170279	0.499341
MusculusCzech	DomesticusFrance_1	15	0.632143	0.0114575
MusculusCzech	DomesticusFrance_1	16	0.475	0.0735709
MusculusCzech	DomesticusFrance_1	17	0.257143	0.374812
MusculusCzech	DomesticusFrance_1	18	-0.318681	0.288583
MusculusCzech	DomesticusFrance_1	19	0.833333	0.00526569
MusculusCzech	DomesticusFrance_1	X	0.230769	0.267069
MusculusKazakhstan	DomesticusFrance_1	1	-0.139573	0.478723
MusculusKazakhstan	DomesticusFrance_1	2	0.144078	0.473386
MusculusKazakhstan	DomesticusFrance_1	3	0.469368	0.0238489
MusculusKazakhstan	DomesticusFrance_1	4	0.605731	0.0021902
MusculusKazakhstan	DomesticusFrance_1	5	0.278374	0.209679
MusculusKazakhstan	DomesticusFrance_1	6	0.345003	0.11584
MusculusKazakhstan	DomesticusFrance_1	7	0.285714	0.209295
MusculusKazakhstan	DomesticusFrance_1	8	-0.636842	0.00336607
MusculusKazakhstan	DomesticusFrance_1	9	-0.192982	0.442944
MusculusKazakhstan	DomesticusFrance_1	10	0.468421	0.0430934
MusculusKazakhstan	DomesticusFrance_1	11	0.378741	0.121164
MusculusKazakhstan	DomesticusFrance_1	12	0.463364	0.0527859
MusculusKazakhstan	DomesticusFrance_1	13	0.333333	0.176463
MusculusKazakhstan	DomesticusFrance_1	14	-0.0712074	0.778883
MusculusKazakhstan	DomesticusFrance_1	15	0.00714286	0.979844
MusculusKazakhstan	DomesticusFrance_1	16	0.192857	0.491049
MusculusKazakhstan	DomesticusFrance_1	17	0.16044	0.583753
MusculusKazakhstan	DomesticusFrance_1	18	0.0824176	0.788951
MusculusKazakhstan	DomesticusFrance_1	19	0.15	0.700094
MusculusKazakhstan	DomesticusFrance_1	X	0.388462	0.0549832
DomesticusFrance_1	DomesticusFrance_2	1	0.298851	0.12239
DomesticusFrance_1	DomesticusFrance_2	2	0.571429	0.00184904
DomesticusFrance_1	DomesticusFrance_2	3	0.279644	0.196252
DomesticusFrance_1	DomesticusFrance_2	4	0.290514	0.178697
DomesticusFrance_1	DomesticusFrance_2	5	0.392434	0.0708408
DomesticusFrance_1	DomesticusFrance_2	6	0.49633	0.0187993
DomesticusFrance_1	DomesticusFrance_2	7	0.454545	0.0384394
DomesticusFrance_1	DomesticusFrance_2	8	0.152632	0.532752
DomesticusFrance_1	DomesticusFrance_2	9	0.0856553	0.73541
DomesticusFrance_1	DomesticusFrance_2	10	0.454386	0.0506517
DomesticusFrance_1	DomesticusFrance_2	11	0.252838	0.311413
DomesticusFrance_1	DomesticusFrance_2	12	0.529412	0.0238582
DomesticusFrance_1	DomesticusFrance_2	13	0.28999	0.243092
DomesticusFrance_1	DomesticusFrance_2	14	0.275542	0.268425
DomesticusFrance_1	DomesticusFrance_2	15	0.632143	0.0114575
DomesticusFrance_1	DomesticusFrance_2	16	0.103571	0.71338
DomesticusFrance_1	DomesticusFrance_2	17	0.459341	0.0984684
DomesticusFrance_1	DomesticusFrance_2	18	-0.192308	0.529068
DomesticusFrance_1	DomesticusFrance_2	19	0.666667	0.0498672
DomesticusFrance_1	DomesticusFrance_2	X	0.314615	0.125587
DomesticusGermany	DomesticusFrance_2	1	0.507937	0.00579008
DomesticusGermany	DomesticusFrance_2	2	-0.0372405	0.853688
DomesticusGermany	DomesticusFrance_2	3	0.173913	0.427416
DomesticusGermany	DomesticusFrance_2	4	0.466403	0.0248732
DomesticusGermany	DomesticusFrance_2	5	0.521174	0.0128731
DomesticusGermany	DomesticusFrance_2	6	0.434218	0.0434651
DomesticusGermany	DomesticusFrance_2	7	0.238961	0.296849
DomesticusGermany	DomesticusFrance_2	8	0.673684	0.00156545
DomesticusGermany	DomesticusFrance_2	9	-0.438596	0.0686441
DomesticusGermany	DomesticusFrance_2	10	0.422807	0.0713048
DomesticusGermany	DomesticusFrance_2	11	-0.0980392	0.698742
DomesticusGermany	DomesticusFrance_2	12	0.657379	0.00303029
DomesticusGermany	DomesticusFrance_2	13	0.133127	0.598461
DomesticusGermany	DomesticusFrance_2	14	0.378741	0.121164
DomesticusGermany	DomesticusFrance_2	15	-0.0357143	0.899447
DomesticusGermany	DomesticusFrance_2	16	0.407143	0.132013
DomesticusGermany	DomesticusFrance_2	17	0.626374	0.0165419
DomesticusGermany	DomesticusFrance_2	18	0.0824176	0.788951
DomesticusGermany	DomesticusFrance_2	19	0.483333	0.18747
DomesticusGermany	DomesticusFrance_2	X	0.542308	0.00510112
DomesticusIran	DomesticusFrance_2	1	0.0213465	0.914141
DomesticusIran	DomesticusFrance_2	2	0.47558	0.0121687
DomesticusIran	DomesticusFrance_2	3	0.321146	0.135128
DomesticusIran	DomesticusFrance_2	4	0.73913	5.60162e-05
DomesticusIran	DomesticusFrance_2	5	0.535855	0.0101572
DomesticusIran	DomesticusFrance_2	6	0.404856	0.0616172
DomesticusIran	DomesticusFrance_2	7	0.233766	0.307788
DomesticusIran	DomesticusFrance_2	8	0.578947	0.0093961
DomesticusIran	DomesticusFrance_2	9	0.281734	0.257375
DomesticusIran	DomesticusFrance_2	10	0.685965	0.00118468
DomesticusIran	DomesticusFrance_2	11	0.413829	0.0877853
DomesticusIran	DomesticusFrance_2	12	0.560372	0.0155691
DomesticusIran	DomesticusFrance_2	13	0.170279	0.499341
DomesticusIran	DomesticusFrance_2	14	0.583075	0.0110924
DomesticusIran	DomesticusFrance_2	15	0.45	0.0923574
DomesticusIran	DomesticusFrance_2	16	0.528571	0.0427973
DomesticusIran	DomesticusFrance_2	17	0.6	0.0233084
DomesticusIran	DomesticusFrance_2	18	0.461538	0.112376
DomesticusIran	DomesticusFrance_2	19	0.266667	0.487922
DomesticusIran	DomesticusFrance_2	X	0.378462	0.0621104
MusculusAfghanistan	DomesticusFrance_2	1	0.338807	0.0777919
MusculusAfghanistan	DomesticusFrance_2	2	0.365079	0.0611422
MusculusAfghanistan	DomesticusFrance_2	3	0.466403	0.0248732
MusculusAfghanistan	DomesticusFrance_2	4	0.797431	5.20689e-06
MusculusAfghanistan	DomesticusFrance_2	5	-0.212874	0.341529
MusculusAfghanistan	DomesticusFrance_2	6	0.15528	0.490185
MusculusAfghanistan	DomesticusFrance_2	7	-0.12987	0.574741
MusculusAfghanistan	DomesticusFrance_2	8	0.391228	0.0976531
MusculusAfghanistan	DomesticusFrance_2	9	-0.145511	0.564541
MusculusAfghanistan	DomesticusFrance_2	10	0.121053	0.621549
MusculusAfghanistan	DomesticusFrance_2	11	0.24871	0.319645
MusculusAfghanistan	DomesticusFrance_2	12	0.240454	0.33649
MusculusAfghanistan	DomesticusFrance_2	13	0.560372	0.0155691
MusculusAfghanistan	DomesticusFrance_2	14	0.0526316	0.83569
MusculusAfghanistan	DomesticusFrance_2	15	-0.185714	0.507541
MusculusAfghanistan	DomesticusFrance_2	16	0.439286	0.101361
MusculusAfghanistan	DomesticusFrance_2	17	0.169231	0.563017
MusculusAfghanistan	DomesticusFrance_2	18	0.236264	0.437084
MusculusAfghanistan	DomesticusFrance_2	19	-0.45	0.224216
MusculusAfghanistan	DomesticusFrance_2	X	0.394615	0.0509242
MusculusCzech	DomesticusFrance_2	1	0.292282	0.131227
MusculusCzech	DomesticusFrance_2	2	0.163614	0.414813
MusculusCzech	DomesticusFrance_2	3	0.573123	0.00425415
MusculusCzech	DomesticusFrance_2	4	0.421937	0.0449141
MusculusCzech	DomesticusFrance_2	5	0.352908	0.107182
MusculusCzech	DomesticusFrance_2	6	0.465839	0.0288871
MusculusCzech	DomesticusFrance_2	7	0.387013	0.0830602
MusculusCzech	DomesticusFrance_2	8	0.410526	0.0808322
MusculusCzech	DomesticusFrance_2	9	0.157895	0.531483
MusculusCzech	DomesticusFrance_2	10	-0.449123	0.0537317
MusculusCzech	DomesticusFrance_2	11	-0.0196078	0.938446
MusculusCzech	DomesticusFrance_2	12	0.219814	0.380795
MusculusCzech	DomesticusFrance_2	13	0.370485	0.130166
MusculusCzech	DomesticusFrance_2	14	0.389061	0.110542
MusculusCzech	DomesticusFrance_2	15	0.664286	0.00691068
MusculusCzech	DomesticusFrance_2	16	0.464286	0.081251
MusculusCzech	DomesticusFrance_2	17	-0.0549451	0.852008
MusculusCzech	DomesticusFrance_2	18	0.10989	0.72081
MusculusCzech	DomesticusFrance_2	19	0.85	0.00370478
MusculusCzech	DomesticusFrance_2	X	0.160769	0.442662
MusculusKazakhstan	DomesticusFrance_2	1	-0.0952381	0.629753
MusculusKazakhstan	DomesticusFrance_2	2	0.197192	0.324193
MusculusKazakhstan	DomesticusFrance_2	3	0.175889	0.422101
MusculusKazakhstan	DomesticusFrance_2	4	0.414032	0.0495232
MusculusKazakhstan	DomesticusFrance_2	5	0.637493	0.00141607
MusculusKazakhstan	DomesticusFrance_2	6	0.297572	0.178635
MusculusKazakhstan	DomesticusFrance_2	7	0.392208	0.0786603
MusculusKazakhstan	DomesticusFrance_2	8	0.278947	0.247479
MusculusKazakhstan	DomesticusFrance_2	9	0.327141	0.185133
MusculusKazakhstan	DomesticusFrance_2	10	0.331579	0.165502
MusculusKazakhstan	DomesticusFrance_2	11	0.329205	0.182212
MusculusKazakhstan	DomesticusFrance_2	12	0.628483	0.0052147
MusculusKazakhstan	DomesticusFrance_2	13	0.318885	0.197128
MusculusKazakhstan	DomesticusFrance_2	14	0.494324	0.037044
MusculusKazakhstan	DomesticusFrance_2	15	0.267857	0.334444
MusculusKazakhstan	DomesticusFrance_2	16	0.735714	0.00176987
MusculusKazakhstan	DomesticusFrance_2	17	0.00659341	0.982153
MusculusKazakhstan	DomesticusFrance_2	18	-0.043956	0.886619
MusculusKazakhstan	DomesticusFrance_2	19	0.416667	0.264586
MusculusKazakhstan	DomesticusFrance_2	X	0.607692	0.00127262
DomesticusIran	DomesticusGermany	1	0.00273673	0.988973
DomesticusIran	DomesticusGermany	2	0.0561661	0.780815
DomesticusIran	DomesticusGermany	3	0.462451	0.0262936
DomesticusIran	DomesticusGermany	4	0.537549	0.00816038
DomesticusIran	DomesticusGermany	5	0.280632	0.205851
DomesticusIran	DomesticusGermany	6	0.440994	0.03994
DomesticusIran	DomesticusGermany	7	-0.0012987	0.995542
DomesticusIran	DomesticusGermany	8	0.450877	0.0526897
DomesticusIran	DomesticusGermany	9	0.283798	0.253756
DomesticusIran	DomesticusGermany	10	0.694737	0.00096303
DomesticusIran	DomesticusGermany	11	0.302374	0.222629
DomesticusIran	DomesticusGermany	12	0.54386	0.0196436
DomesticusIran	DomesticusGermany	13	0.273478	0.272173
DomesticusIran	DomesticusGermany	14	0.719298	0.000766664
DomesticusIran	DomesticusGermany	15	0.139286	0.620546
DomesticusIran	DomesticusGermany	16	0.0642857	0.819948
DomesticusIran	DomesticusGermany	17	0.274725	0.34183
DomesticusIran	DomesticusGermany	18	-0.126374	0.680785
DomesticusIran	DomesticusGermany	19	-0.133333	0.732368
DomesticusIran	DomesticusGermany	X	0.736923	2.65298e-05
MusculusAfghanistan	DomesticusGermany	1	0.365627	0.0557029
MusculusAfghanistan	DomesticusGermany	2	0.161172	0.421907
MusculusAfghanistan	DomesticusGermany	3	0.554348	0.00605244
MusculusAfghanistan	DomesticusGermany	4	0.657115	0.000657765
MusculusAfghanistan	DomesticusGermany	5	0.347261	0.113316
MusculusAfghanistan	DomesticusGermany	6	0.110107	0.625698
MusculusAfghanistan	DomesticusGermany	7	0.157143	0.496334
MusculusAfghanistan	DomesticusGermany	8	0.542105	0.0164969
MusculusAfghanistan	DomesticusGermany	9	0.391125	0.1085
MusculusAfghanistan	DomesticusGermany	10	0.315789	0.187821
MusculusAfghanistan	DomesticusGermany	11	0.339525	0.168071
MusculusAfghanistan	DomesticusGermany	12	0.275542	0.268425
MusculusAfghanistan	DomesticusGermany	13	0.0794634	0.753956
MusculusAfghanistan	DomesticusGermany	14	0.370485	0.130166
MusculusAfghanistan	DomesticusGermany	15	-0.128571	0.647916
MusculusAfghanistan	DomesticusGermany	16	0.439286	0.101361
MusculusAfghanistan	DomesticusGermany	17	0.0021978	0.994051
MusculusAfghanistan	DomesticusGermany	18	0.21978	0.470615
MusculusAfghanistan	DomesticusGermany	19	-0.666667	0.0498672
MusculusAfghanistan	DomesticusGermany	X	0.323077	0.115195
MusculusCzech	DomesticusGermany	1	0.343733	0.0732996
MusculusCzech	DomesticusGermany	2	0.324786	0.0983425
MusculusCzech	DomesticusGermany	3	0.347826	0.103878
MusculusCzech	DomesticusGermany	4	0.450593	0.0309477
MusculusCzech	DomesticusGermany	5	0.34952	0.110833
MusculusCzech	DomesticusGermany	6	0.561829	0.00650594
MusculusCzech	DomesticusGermany	7	0.597403	0.00424087
MusculusCzech	DomesticusGermany	8	0.245614	0.310793
MusculusCzech	DomesticusGermany	9	0.0361197	0.886853
MusculusCzech	DomesticusGermany	10	-0.178947	0.463554
MusculusCzech	DomesticusGermany	11	-0.271414	0.275952
MusculusCzech	DomesticusGermany	12	0.261094	0.295333
MusculusCzech	DomesticusGermany	13	0.430341	0.0746428
MusculusCzech	DomesticusGermany	14	-0.0154799	0.951388
MusculusCzech	DomesticusGermany	15	-0.225	0.420105
MusculusCzech	DomesticusGermany	16	0.125	0.657136
MusculusCzech	DomesticusGermany	17	-0.27033	0.349919
MusculusCzech	DomesticusGermany	18	-0.346154	0.246625
MusculusCzech	DomesticusGermany	19	0.5	0.170471
MusculusCzech	DomesticusGermany	X	0.346154	0.0900713
MusculusKazakhstan	DomesticusGermany	1	0.102901	0.602323
MusculusKazakhstan	DomesticusGermany	2	-0.102564	0.610705
MusculusKazakhstan	DomesticusGermany	3	-0.0918972	0.676656
MusculusKazakhstan	DomesticusGermany	4	0.380435	0.0733277
MusculusKazakhstan	DomesticusGermany	5	0.386787	0.0753628
MusculusKazakhstan	DomesticusGermany	6	0.234331	0.293876
MusculusKazakhstan	DomesticusGermany	7	0.327273	0.147574
MusculusKazakhstan	DomesticusGermany	8	0.298246	0.21489
MusculusKazakhstan	DomesticusGermany	9	-0.374613	0.125608
MusculusKazakhstan	DomesticusGermany	10	0.508772	0.0261121
MusculusKazakhstan	DomesticusGermany	11	0.139319	0.581396
MusculusKazakhstan	DomesticusGermany	12	0.649123	0.00355837
MusculusKazakhstan	DomesticusGermany	13	0.347781	0.157308
MusculusKazakhstan	DomesticusGermany	14	0.304438	0.219331
MusculusKazakhstan	DomesticusGermany	15	0.564286	0.0284325
MusculusKazakhstan	DomesticusGermany	16	0.178571	0.524284
MusculusKazakhstan	DomesticusGermany	17	0.0901099	0.759339
MusculusKazakhstan	DomesticusGermany	18	0.126374	0.680785
MusculusKazakhstan	DomesticusGermany	19	0.6	0.0876228
MusculusKazakhstan	DomesticusGermany	X	0.563077	0.00338321
MusculusAfghanistan	DomesticusIran	1	0.15873	0.419804
MusculusAfghanistan	DomesticusIran	2	0.32967	0.0930978
MusculusAfghanistan	DomesticusIran	3	0.620553	0.00158131
MusculusAfghanistan	DomesticusIran	4	0.699605	0.000202889
MusculusAfghanistan	DomesticusIran	5	-0.191417	0.393465
MusculusAfghanistan	DomesticusIran	6	0.277244	0.211611
MusculusAfghanistan	DomesticusIran	7	0.141558	0.540488
MusculusAfghanistan	DomesticusIran	8	0.624561	0.00425457
MusculusAfghanistan	DomesticusIran	9	0.306502	0.216064
MusculusAfghanistan	DomesticusIran	10	0.149123	0.542322
MusculusAfghanistan	DomesticusIran	11	0.564499	0.0146636
MusculusAfghanistan	DomesticusIran	12	0.529412	0.0238582
MusculusAfghanistan	DomesticusIran	13	0.0588235	0.816654
MusculusAfghanistan	DomesticusIran	14	0.436533	0.070109
MusculusAfghanistan	DomesticusIran	15	0.142857	0.611522
MusculusAfghanistan	DomesticusIran	16	0.321429	0.242719
MusculusAfghanistan	DomesticusIran	17	0.538462	0.0469761
MusculusAfghanistan	DomesticusIran	18	0.598901	0.0305541
MusculusAfghanistan	DomesticusIran	19	0.466667	0.205386
MusculusAfghanistan	DomesticusIran	X	0.167692	0.422997
MusculusCzech	DomesticusIran	1	-0.182266	0.353253
MusculusCzech	DomesticusIran	2	0.534799	0.00405252
MusculusCzech	DomesticusIran	3	0.562253	0.0052304
MusculusCzech	DomesticusIran	4	0.442688	0.0343982
MusculusCzech	DomesticusIran	5	0.158667	0.480647
MusculusCzech	DomesticusIran	6	0.378882	0.0820544
MusculusCzech	DomesticusIran	7	-0.0519481	0.823046
MusculusCzech	DomesticusIran	8	0.322807	0.177665
MusculusCzech	DomesticusIran	9	0.55418	0.0170099
MusculusCzech	DomesticusIran	10	-0.240351	0.321602
MusculusCzech	DomesticusIran	11	-0.0815273	0.747759
MusculusCzech	DomesticusIran	12	0.331269	0.179322
MusculusCzech	DomesticusIran	13	-0.0464396	0.854814
MusculusCzech	DomesticusIran	14	0.261094	0.295333
MusculusCzech	DomesticusIran	15	0.610714	0.0155928
MusculusCzech	DomesticusIran	16	0.6	0.0180501
MusculusCzech	DomesticusIran	17	0.23956	0.40943
MusculusCzech	DomesticusIran	18	0.351648	0.2387
MusculusCzech	DomesticusIran	19	0.233333	0.545699
MusculusCzech	DomesticusIran	X	0.360769	0.0764419
MusculusKazakhstan	DomesticusIran	1	0.144499	0.46318
MusculusKazakhstan	DomesticusIran	2	0.454823	0.0171442
MusculusKazakhstan	DomesticusIran	3	0.389328	0.0663206
MusculusKazakhstan	DomesticusIran	4	0.485178	0.0189425
MusculusKazakhstan	DomesticusIran	5	0.249012	0.263776
MusculusKazakhstan	DomesticusIran	6	0.5607	0.00663806
MusculusKazakhstan	DomesticusIran	7	-0.0766234	0.741311
MusculusKazakhstan	DomesticusIran	8	0.0877193	0.721024
MusculusKazakhstan	DomesticusIran	9	0.0815273	0.747759
MusculusKazakhstan	DomesticusIran	10	0.419298	0.073937
MusculusKazakhstan	DomesticusIran	11	0.386997	0.112611
MusculusKazakhstan	DomesticusIran	12	0.742002	0.000422665
MusculusKazakhstan	DomesticusIran	13	0.380805	0.118984
MusculusKazakhstan	DomesticusIran	14	0.302374	0.222629
MusculusKazakhstan	DomesticusIran	15	0.214286	0.443141
MusculusKazakhstan	DomesticusIran	16	0.814286	0.000219366
MusculusKazakhstan	DomesticusIran	17	0.010989	0.970258
MusculusKazakhstan	DomesticusIran	18	0.32967	0.271335
MusculusKazakhstan	DomesticusIran	19	0.35	0.35582
MusculusKazakhstan	DomesticusIran	X	0.601538	0.00146875
MusculusAfghanistan	MusculusCzech	1	0.107827	0.584963
MusculusAfghanistan	MusculusCzech	2	0.114774	0.568642
MusculusAfghanistan	MusculusCzech	3	0.438735	0.0362339
MusculusAfghanistan	MusculusCzech	4	0.525692	0.00998798
MusculusAfghanistan	MusculusCzech	5	0.167702	0.455677
MusculusAfghanistan	MusculusCzech	6	0.330322	0.133246
MusculusAfghanistan	MusculusCzech	7	0.0207792	0.928763
MusculusAfghanistan	MusculusCzech	8	0.207018	0.395116
MusculusAfghanistan	MusculusCzech	9	0.517028	0.0280061
MusculusAfghanistan	MusculusCzech	10	-0.314035	0.19042
MusculusAfghanistan	MusculusCzech	11	-0.0340557	0.893283
MusculusAfghanistan	MusculusCzech	12	0.389061	0.110542
MusculusAfghanistan	MusculusCzech	13	0.574819	0.012582
MusculusAfghanistan	MusculusCzech	14	0.118679	0.639049
MusculusAfghanistan	MusculusCzech	15	0.146429	0.60255
MusculusAfghanistan	MusculusCzech	16	0.425	0.114295
MusculusAfghanistan	MusculusCzech	17	0.402198	0.153974
MusculusAfghanistan	MusculusCzech	18	0.186813	0.541124
MusculusAfghanistan	MusculusCzech	19	-0.583333	0.0991858
MusculusAfghanistan	MusculusCzech	X	0.34	0.0963262
MusculusAfghanistan	MusculusKazakhstan	1	0.190476	0.331608
MusculusAfghanistan	MusculusKazakhstan	2	0.208181	0.2974
MusculusAfghanistan	MusculusKazakhstan	3	0.174901	0.424754
MusculusAfghanistan	MusculusKazakhstan	4	0.639328	0.00102193
MusculusAfghanistan	MusculusKazakhstan	5	0.0310559	0.890877
MusculusAfghanistan	MusculusKazakhstan	6	0.053642	0.812589
MusculusAfghanistan	MusculusKazakhstan	7	-0.0597403	0.797001
MusculusAfghanistan	MusculusKazakhstan	8	-0.242105	0.317975
MusculusAfghanistan	MusculusKazakhstan	9	-0.0629515	0.804017
MusculusAfghanistan	MusculusKazakhstan	10	0.282456	0.241332
MusculusAfghanistan	MusculusKazakhstan	11	0.739938	0.000447266
MusculusAfghanistan	MusculusKazakhstan	12	0.50258	0.0335305
MusculusAfghanistan	MusculusKazakhstan	13	0.263158	0.291392
MusculusAfghanistan	MusculusKazakhstan	14	-0.0113519	0.964342
MusculusAfghanistan	MusculusKazakhstan	15	-0.189286	0.499263
MusculusAfghanistan	MusculusKazakhstan	16	0.525	0.0444839
MusculusAfghanistan	MusculusKazakhstan	17	0.472527	0.0879674
MusculusAfghanistan	MusculusKazakhstan	18	0.186813	0.541124
MusculusAfghanistan	MusculusKazakhstan	19	-0.35	0.35582
MusculusAfghanistan	MusculusKazakhstan	X	0.428462	0.0326048
MusculusCzech	MusculusKazakhstan	1	0.241379	0.21593
MusculusCzech	MusculusKazakhstan	2	0.431013	0.024798
MusculusCzech	MusculusKazakhstan	3	0.300395	0.163705
MusculusCzech	MusculusKazakhstan	4	0.531621	0.00903607
MusculusCzech	MusculusKazakhstan	5	0.259176	0.244133
MusculusCzech	MusculusKazakhstan	6	0.361942	0.0978766
MusculusCzech	MusculusKazakhstan	7	0.168831	0.464423
MusculusCzech	MusculusKazakhstan	8	0.314035	0.19042
MusculusCzech	MusculusKazakhstan	9	-0.0381837	0.88043
MusculusCzech	MusculusKazakhstan	10	-0.0175439	0.943171
MusculusCzech	MusculusKazakhstan	11	0.155831	0.536931
MusculusCzech	MusculusKazakhstan	12	0.0196078	0.938446
MusculusCzech	MusculusKazakhstan	13	0.331269	0.179322
MusculusCzech	MusculusKazakhstan	14	0.283798	0.253756
MusculusCzech	MusculusKazakhstan	15	0.310714	0.259667
MusculusCzech	MusculusKazakhstan	16	0.585714	0.0217765
MusculusCzech	MusculusKazakhstan	17	0.661538	0.00997518
MusculusCzech	MusculusKazakhstan	18	-0.269231	0.373733
MusculusCzech	MusculusKazakhstan	19	0.4	0.286105
MusculusCzech	MusculusKazakhstan	X	0.0507692	0.809551

## Sheet: 8Mb
Population1	Population2	Chromosome	SpearmanRho	Pvalue
CastaneusTaiwan	CastaneusIndia	1	0.243846	0.240136
CastaneusTaiwan	CastaneusIndia	2	0.431818	0.0396316
CastaneusTaiwan	CastaneusIndia	3	0.172932	0.46594
CastaneusTaiwan	CastaneusIndia	4	0.42406	0.0624065
CastaneusTaiwan	CastaneusIndia	5	0.254386	0.293268
CastaneusTaiwan	CastaneusIndia	6	0.0192982	0.937498
CastaneusTaiwan	CastaneusIndia	7	0.349123	0.142909
CastaneusTaiwan	CastaneusIndia	8	0.428922	0.085801
CastaneusTaiwan	CastaneusIndia	9	-0.0294118	0.913896
CastaneusTaiwan	CastaneusIndia	10	0.392157	0.1195
CastaneusTaiwan	CastaneusIndia	11	0.405882	0.118792
CastaneusTaiwan	CastaneusIndia	12	0.785294	0.000312854
CastaneusTaiwan	CastaneusIndia	13	0.258824	0.333072
CastaneusTaiwan	CastaneusIndia	14	0.473529	0.0639191
CastaneusTaiwan	CastaneusIndia	15	0.0604396	0.844502
CastaneusTaiwan	CastaneusIndia	16	0.483516	0.0941347
CastaneusTaiwan	CastaneusIndia	17	0.251748	0.429919
CastaneusTaiwan	CastaneusIndia	18	0.58042	0.047856
CastaneusTaiwan	CastaneusIndia	19	-0.047619	0.910849
CastaneusTaiwan	CastaneusIndia	X	0.44664	0.0371768
DomesticusFrance_1	CastaneusIndia	1	0.657692	0.000353094
DomesticusFrance_1	CastaneusIndia	2	0.284585	0.188133
DomesticusFrance_1	CastaneusIndia	3	0.362406	0.116345
DomesticusFrance_1	CastaneusIndia	4	0.418045	0.0666216
DomesticusFrance_1	CastaneusIndia	5	0.6	0.00661232
DomesticusFrance_1	CastaneusIndia	6	0.136842	0.576417
DomesticusFrance_1	CastaneusIndia	7	0.445614	0.0558626
DomesticusFrance_1	CastaneusIndia	8	0.507353	0.0376329
DomesticusFrance_1	CastaneusIndia	9	0.697059	0.00269059
DomesticusFrance_1	CastaneusIndia	10	0.235294	0.363295
DomesticusFrance_1	CastaneusIndia	11	0.685294	0.00339156
DomesticusFrance_1	CastaneusIndia	12	0.45	0.0802957
DomesticusFrance_1	CastaneusIndia	13	0.770588	0.000476822
DomesticusFrance_1	CastaneusIndia	14	0.661765	0.00523375
DomesticusFrance_1	CastaneusIndia	15	0.417582	0.155675
DomesticusFrance_1	CastaneusIndia	16	0.346154	0.246625
DomesticusFrance_1	CastaneusIndia	17	0.27972	0.378569
DomesticusFrance_1	CastaneusIndia	18	0.272727	0.391097
DomesticusFrance_1	CastaneusIndia	19	0.0714286	0.866526
DomesticusFrance_1	CastaneusIndia	X	0.323546	0.141879
DomesticusFrance_2	CastaneusIndia	1	0.879231	7.25359e-09
DomesticusFrance_2	CastaneusIndia	2	0.556324	0.00583747
DomesticusFrance_2	CastaneusIndia	3	0.425564	0.0613849
DomesticusFrance_2	CastaneusIndia	4	0.431579	0.0574247
DomesticusFrance_2	CastaneusIndia	5	0.673684	0.00156545
DomesticusFrance_2	CastaneusIndia	6	0.129825	0.596303
DomesticusFrance_2	CastaneusIndia	7	0.178947	0.463554
DomesticusFrance_2	CastaneusIndia	8	0.465686	0.0595782
DomesticusFrance_2	CastaneusIndia	9	-0.00588235	0.982751
DomesticusFrance_2	CastaneusIndia	10	0.571078	0.0166464
DomesticusFrance_2	CastaneusIndia	11	0.641176	0.00743442
DomesticusFrance_2	CastaneusIndia	12	0.523529	0.0374126
DomesticusFrance_2	CastaneusIndia	13	0.579412	0.0186625
DomesticusFrance_2	CastaneusIndia	14	0.111765	0.680274
DomesticusFrance_2	CastaneusIndia	15	-0.137363	0.654517
DomesticusFrance_2	CastaneusIndia	16	0.571429	0.0413423
DomesticusFrance_2	CastaneusIndia	17	0.741259	0.00580115
DomesticusFrance_2	CastaneusIndia	18	0.622378	0.0306759
DomesticusFrance_2	CastaneusIndia	19	-0.142857	0.735765
DomesticusFrance_2	CastaneusIndia	X	0.623941	0.00191451
DomesticusGermany	CastaneusIndia	1	0.589231	0.00193988
DomesticusGermany	CastaneusIndia	2	0.275692	0.202916
DomesticusGermany	CastaneusIndia	3	0.688722	0.000785205
DomesticusGermany	CastaneusIndia	4	0.422556	0.0634408
DomesticusGermany	CastaneusIndia	5	0.433333	0.0638262
DomesticusGermany	CastaneusIndia	6	0.150877	0.537527
DomesticusGermany	CastaneusIndia	7	0.321053	0.180169
DomesticusGermany	CastaneusIndia	8	0.512255	0.0355265
DomesticusGermany	CastaneusIndia	9	0.394118	0.130913
DomesticusGermany	CastaneusIndia	10	0.360294	0.155427
DomesticusGermany	CastaneusIndia	11	0.452941	0.0780987
DomesticusGermany	CastaneusIndia	12	0.838235	5.01034e-05
DomesticusGermany	CastaneusIndia	13	0.452941	0.0780987
DomesticusGermany	CastaneusIndia	14	0.647059	0.00674208
DomesticusGermany	CastaneusIndia	15	0.043956	0.886619
DomesticusGermany	CastaneusIndia	16	0.340659	0.254706
DomesticusGermany	CastaneusIndia	17	0.146853	0.648796
DomesticusGermany	CastaneusIndia	18	0.202797	0.527302
DomesticusGermany	CastaneusIndia	19	-0.547619	0.160026
DomesticusGermany	CastaneusIndia	X	0.418408	0.0526322
DomesticusIran	CastaneusIndia	1	0.322308	0.116113
DomesticusIran	CastaneusIndia	2	0.504941	0.0139929
DomesticusIran	CastaneusIndia	3	0.46015	0.0412007
DomesticusIran	CastaneusIndia	4	0.618045	0.00368142
DomesticusIran	CastaneusIndia	5	0.521053	0.0221606
DomesticusIran	CastaneusIndia	6	0.389474	0.0992991
DomesticusIran	CastaneusIndia	7	0.6	0.00661232
DomesticusIran	CastaneusIndia	8	0.531863	0.0279876
DomesticusIran	CastaneusIndia	9	0.302941	0.254067
DomesticusIran	CastaneusIndia	10	0.75	0.000525731
DomesticusIran	CastaneusIndia	11	0.170588	0.52761
DomesticusIran	CastaneusIndia	12	0.782353	0.000341221
DomesticusIran	CastaneusIndia	13	0.691176	0.00302472
DomesticusIran	CastaneusIndia	14	0.779412	0.00037168
DomesticusIran	CastaneusIndia	15	0.510989	0.0743289
DomesticusIran	CastaneusIndia	16	0.681319	0.0103404
DomesticusIran	CastaneusIndia	17	0.839161	0.000642826
DomesticusIran	CastaneusIndia	18	0.769231	0.00344645
DomesticusIran	CastaneusIndia	19	0.52381	0.182721
DomesticusIran	CastaneusIndia	X	0.555054	0.00733243
MusculusAfghanistan	CastaneusIndia	1	0.418462	0.0373588
MusculusAfghanistan	CastaneusIndia	2	0.251976	0.246098
MusculusAfghanistan	CastaneusIndia	3	0.550376	0.0119196
MusculusAfghanistan	CastaneusIndia	4	0.568421	0.00892276
MusculusAfghanistan	CastaneusIndia	5	0.00526316	0.982939
MusculusAfghanistan	CastaneusIndia	6	0.182456	0.454686
MusculusAfghanistan	CastaneusIndia	7	0.321053	0.180169
MusculusAfghanistan	CastaneusIndia	8	0.676471	0.00286506
MusculusAfghanistan	CastaneusIndia	9	0.420588	0.104768
MusculusAfghanistan	CastaneusIndia	10	0.360294	0.155427
MusculusAfghanistan	CastaneusIndia	11	0.123529	0.648542
MusculusAfghanistan	CastaneusIndia	12	0.517647	0.0400018
MusculusAfghanistan	CastaneusIndia	13	0.270588	0.310761
MusculusAfghanistan	CastaneusIndia	14	0.558824	0.0244365
MusculusAfghanistan	CastaneusIndia	15	0.351648	0.2387
MusculusAfghanistan	CastaneusIndia	16	0.631868	0.020516
MusculusAfghanistan	CastaneusIndia	17	0.51049	0.0899137
MusculusAfghanistan	CastaneusIndia	18	0.538462	0.0708943
MusculusAfghanistan	CastaneusIndia	19	0.666667	0.0709877
MusculusAfghanistan	CastaneusIndia	X	0.083004	0.713446
MusculusCzech	CastaneusIndia	1	0.127692	0.543006
MusculusCzech	CastaneusIndia	2	0.436759	0.0371803
MusculusCzech	CastaneusIndia	3	0.512782	0.0207797
MusculusCzech	CastaneusIndia	4	0.535338	0.0149971
MusculusCzech	CastaneusIndia	5	0.410526	0.0808322
MusculusCzech	CastaneusIndia	6	0.317544	0.185247
MusculusCzech	CastaneusIndia	7	0.507018	0.0267191
MusculusCzech	CastaneusIndia	8	0.35049	0.167815
MusculusCzech	CastaneusIndia	9	0.341176	0.195933
MusculusCzech	CastaneusIndia	10	-0.25	0.33317
MusculusCzech	CastaneusIndia	11	-0.0264706	0.922481
MusculusCzech	CastaneusIndia	12	0.541176	0.0304002
MusculusCzech	CastaneusIndia	13	0.135294	0.617367
MusculusCzech	CastaneusIndia	14	0.329412	0.212801
MusculusCzech	CastaneusIndia	15	0.686813	0.0095095
MusculusCzech	CastaneusIndia	16	0.543956	0.0546465
MusculusCzech	CastaneusIndia	17	0.433566	0.159106
MusculusCzech	CastaneusIndia	18	0.384615	0.21702
MusculusCzech	CastaneusIndia	19	-0.119048	0.778886
MusculusCzech	CastaneusIndia	X	0.053642	0.812589
MusculusKazakhstan	CastaneusIndia	1	-0.0892308	0.671449
MusculusKazakhstan	CastaneusIndia	2	0.715415	0.000124351
MusculusKazakhstan	CastaneusIndia	3	-0.2	0.397873
MusculusKazakhstan	CastaneusIndia	4	0.233083	0.322678
MusculusKazakhstan	CastaneusIndia	5	0.747368	0.000235279
MusculusKazakhstan	CastaneusIndia	6	0.280702	0.244393
MusculusKazakhstan	CastaneusIndia	7	0.0157895	0.948846
MusculusKazakhstan	CastaneusIndia	8	0.240196	0.353089
MusculusKazakhstan	CastaneusIndia	9	-0.25	0.350391
MusculusKazakhstan	CastaneusIndia	10	0.345588	0.174252
MusculusKazakhstan	CastaneusIndia	11	0.0647059	0.811821
MusculusKazakhstan	CastaneusIndia	12	0.508824	0.0441352
MusculusKazakhstan	CastaneusIndia	13	0.373529	0.154122
MusculusKazakhstan	CastaneusIndia	14	0.405882	0.118792
MusculusKazakhstan	CastaneusIndia	15	0.708791	0.00668178
MusculusKazakhstan	CastaneusIndia	16	0.752747	0.00298223
MusculusKazakhstan	CastaneusIndia	17	-0.00699301	0.982792
MusculusKazakhstan	CastaneusIndia	18	0.475524	0.118176
MusculusKazakhstan	CastaneusIndia	19	-0.0714286	0.866526
MusculusKazakhstan	CastaneusIndia	X	0.731225	0.000110538
DomesticusFrance_1	CastaneusTaiwan	1	0.329231	0.108044
DomesticusFrance_1	CastaneusTaiwan	2	0.0434783	0.843844
DomesticusFrance_1	CastaneusTaiwan	3	0.27218	0.245669
DomesticusFrance_1	CastaneusTaiwan	4	-0.0857143	0.719366
DomesticusFrance_1	CastaneusTaiwan	5	-0.00175439	0.994313
DomesticusFrance_1	CastaneusTaiwan	6	0.238596	0.325255
DomesticusFrance_1	CastaneusTaiwan	7	0.421053	0.072612
DomesticusFrance_1	CastaneusTaiwan	8	0.22549	0.384197
DomesticusFrance_1	CastaneusTaiwan	9	0.241176	0.368207
DomesticusFrance_1	CastaneusTaiwan	10	0.147059	0.573277
DomesticusFrance_1	CastaneusTaiwan	11	0.620588	0.0103135
DomesticusFrance_1	CastaneusTaiwan	12	0.291176	0.273887
DomesticusFrance_1	CastaneusTaiwan	13	0.182353	0.499075
DomesticusFrance_1	CastaneusTaiwan	14	0.220588	0.411666
DomesticusFrance_1	CastaneusTaiwan	15	-0.0769231	0.802763
DomesticusFrance_1	CastaneusTaiwan	16	0.010989	0.971578
DomesticusFrance_1	CastaneusTaiwan	17	-0.111888	0.729195
DomesticusFrance_1	CastaneusTaiwan	18	0.20979	0.512841
DomesticusFrance_1	CastaneusTaiwan	19	-0.357143	0.385121
DomesticusFrance_1	CastaneusTaiwan	X	-0.0931677	0.680057
DomesticusFrance_2	CastaneusTaiwan	1	0.266154	0.198449
DomesticusFrance_2	CastaneusTaiwan	2	-0.0632411	0.774367
DomesticusFrance_2	CastaneusTaiwan	3	-0.106767	0.654142
DomesticusFrance_2	CastaneusTaiwan	4	0.138346	0.560787
DomesticusFrance_2	CastaneusTaiwan	5	0.231579	0.340107
DomesticusFrance_2	CastaneusTaiwan	6	0.178947	0.463554
DomesticusFrance_2	CastaneusTaiwan	7	0.136842	0.576417
DomesticusFrance_2	CastaneusTaiwan	8	0.487745	0.0470211
DomesticusFrance_2	CastaneusTaiwan	9	0.214706	0.424559
DomesticusFrance_2	CastaneusTaiwan	10	0.394608	0.117002
DomesticusFrance_2	CastaneusTaiwan	11	0.161765	0.549483
DomesticusFrance_2	CastaneusTaiwan	12	0.491176	0.0533504
DomesticusFrance_2	CastaneusTaiwan	13	0.358824	0.172304
DomesticusFrance_2	CastaneusTaiwan	14	-0.0617647	0.820242
DomesticusFrance_2	CastaneusTaiwan	15	-0.164835	0.590479
DomesticusFrance_2	CastaneusTaiwan	16	0.653846	0.0153485
DomesticusFrance_2	CastaneusTaiwan	17	0.629371	0.0283197
DomesticusFrance_2	CastaneusTaiwan	18	0.0839161	0.795415
DomesticusFrance_2	CastaneusTaiwan	19	0.214286	0.610344
DomesticusFrance_2	CastaneusTaiwan	X	0.207228	0.354786
DomesticusGermany	CastaneusTaiwan	1	0.151538	0.469622
DomesticusGermany	CastaneusTaiwan	2	0.150198	0.493944
DomesticusGermany	CastaneusTaiwan	3	-0.0075188	0.974903
DomesticusGermany	CastaneusTaiwan	4	0.16391	0.489867
DomesticusGermany	CastaneusTaiwan	5	-0.0877193	0.721024
DomesticusGermany	CastaneusTaiwan	6	0.196491	0.420102
DomesticusGermany	CastaneusTaiwan	7	0.482456	0.0364319
DomesticusGermany	CastaneusTaiwan	8	0.370098	0.143675
DomesticusGermany	CastaneusTaiwan	9	-0.308824	0.244499
DomesticusGermany	CastaneusTaiwan	10	0.308824	0.227786
DomesticusGermany	CastaneusTaiwan	11	0.182353	0.499075
DomesticusGermany	CastaneusTaiwan	12	0.838235	5.01034e-05
DomesticusGermany	CastaneusTaiwan	13	0.517647	0.0400018
DomesticusGermany	CastaneusTaiwan	14	0.391176	0.134071
DomesticusGermany	CastaneusTaiwan	15	0.714286	0.00608831
DomesticusGermany	CastaneusTaiwan	16	0.648352	0.0165367
DomesticusGermany	CastaneusTaiwan	17	0.251748	0.429919
DomesticusGermany	CastaneusTaiwan	18	0.27972	0.378569
DomesticusGermany	CastaneusTaiwan	19	-0.52381	0.182721
DomesticusGermany	CastaneusTaiwan	X	0.239977	0.282058
DomesticusIran	CastaneusTaiwan	1	-0.179231	0.391308
DomesticusIran	CastaneusTaiwan	2	-0.0533597	0.808931
DomesticusIran	CastaneusTaiwan	3	0.196992	0.405152
DomesticusIran	CastaneusTaiwan	4	0.366917	0.111535
DomesticusIran	CastaneusTaiwan	5	-0.0684211	0.780767
DomesticusIran	CastaneusTaiwan	6	0.150877	0.537527
DomesticusIran	CastaneusTaiwan	7	0.270175	0.263276
DomesticusIran	CastaneusTaiwan	8	-0.203431	0.433555
DomesticusIran	CastaneusTaiwan	9	0.45	0.0802957
DomesticusIran	CastaneusTaiwan	10	0.333333	0.191058
DomesticusIran	CastaneusTaiwan	11	0.270588	0.310761
DomesticusIran	CastaneusTaiwan	12	0.529412	0.034952
DomesticusIran	CastaneusTaiwan	13	0.332353	0.2085
DomesticusIran	CastaneusTaiwan	14	0.567647	0.0218146
DomesticusIran	CastaneusTaiwan	15	-0.230769	0.448127
DomesticusIran	CastaneusTaiwan	16	0.67033	0.0121662
DomesticusIran	CastaneusTaiwan	17	0.174825	0.586824
DomesticusIran	CastaneusTaiwan	18	0.27972	0.378569
DomesticusIran	CastaneusTaiwan	19	0.0714286	0.866526
DomesticusIran	CastaneusTaiwan	X	0.394692	0.0690906
MusculusAfghanistan	CastaneusTaiwan	1	0.395385	0.0504337
MusculusAfghanistan	CastaneusTaiwan	2	-0.0494071	0.822858
MusculusAfghanistan	CastaneusTaiwan	3	0.43609	0.0545841
MusculusAfghanistan	CastaneusTaiwan	4	0.112782	0.635917
MusculusAfghanistan	CastaneusTaiwan	5	-0.0280702	0.909182
MusculusAfghanistan	CastaneusTaiwan	6	0.164912	0.499881
MusculusAfghanistan	CastaneusTaiwan	7	0.338596	0.15619
MusculusAfghanistan	CastaneusTaiwan	8	0.370098	0.143675
MusculusAfghanistan	CastaneusTaiwan	9	0.332353	0.2085
MusculusAfghanistan	CastaneusTaiwan	10	0.0196078	0.940458
MusculusAfghanistan	CastaneusTaiwan	11	0.388235	0.137282
MusculusAfghanistan	CastaneusTaiwan	12	0.511765	0.0427234
MusculusAfghanistan	CastaneusTaiwan	13	-0.0205882	0.939674
MusculusAfghanistan	CastaneusTaiwan	14	0.397059	0.127806
MusculusAfghanistan	CastaneusTaiwan	15	-0.263736	0.383937
MusculusAfghanistan	CastaneusTaiwan	16	0.225275	0.459305
MusculusAfghanistan	CastaneusTaiwan	17	0.020979	0.948402
MusculusAfghanistan	CastaneusTaiwan	18	0.181818	0.571701
MusculusAfghanistan	CastaneusTaiwan	19	-0.142857	0.735765
MusculusAfghanistan	CastaneusTaiwan	X	-0.0208922	0.926474
MusculusCzech	CastaneusTaiwan	1	0.456154	0.0219141
MusculusCzech	CastaneusTaiwan	2	0.420949	0.0454712
MusculusCzech	CastaneusTaiwan	3	0.270677	0.248391
MusculusCzech	CastaneusTaiwan	4	0.0631579	0.791373
MusculusCzech	CastaneusTaiwan	5	-0.0666667	0.786263
MusculusCzech	CastaneusTaiwan	6	0.0333333	0.892241
MusculusCzech	CastaneusTaiwan	7	0.457895	0.0486741
MusculusCzech	CastaneusTaiwan	8	0.0857843	0.743395
MusculusCzech	CastaneusTaiwan	9	0.117647	0.664341
MusculusCzech	CastaneusTaiwan	10	-0.252451	0.328294
MusculusCzech	CastaneusTaiwan	11	0.294118	0.268847
MusculusCzech	CastaneusTaiwan	12	0.288235	0.278984
MusculusCzech	CastaneusTaiwan	13	-0.161765	0.549483
MusculusCzech	CastaneusTaiwan	14	0.752941	0.000761081
MusculusCzech	CastaneusTaiwan	15	-0.17033	0.577975
MusculusCzech	CastaneusTaiwan	16	0.313187	0.297438
MusculusCzech	CastaneusTaiwan	17	-0.160839	0.617523
MusculusCzech	CastaneusTaiwan	18	0.0559441	0.862898
MusculusCzech	CastaneusTaiwan	19	-0.809524	0.0149027
MusculusCzech	CastaneusTaiwan	X	0.13834	0.539242
MusculusKazakhstan	CastaneusTaiwan	1	0.117692	0.575283
MusculusKazakhstan	CastaneusTaiwan	2	0.25	0.249946
MusculusKazakhstan	CastaneusTaiwan	3	0.201504	0.394261
MusculusKazakhstan	CastaneusTaiwan	4	0.203008	0.390666
MusculusKazakhstan	CastaneusTaiwan	5	0.285965	0.235285
MusculusKazakhstan	CastaneusTaiwan	6	0.0947368	0.699657
MusculusKazakhstan	CastaneusTaiwan	7	0.307018	0.201054
MusculusKazakhstan	CastaneusTaiwan	8	0.191176	0.462326
MusculusKazakhstan	CastaneusTaiwan	9	0.126471	0.640694
MusculusKazakhstan	CastaneusTaiwan	10	0.0416667	0.873844
MusculusKazakhstan	CastaneusTaiwan	11	0.623529	0.00985565
MusculusKazakhstan	CastaneusTaiwan	12	0.441176	0.0871536
MusculusKazakhstan	CastaneusTaiwan	13	0.597059	0.0146097
MusculusKazakhstan	CastaneusTaiwan	14	0.326471	0.217159
MusculusKazakhstan	CastaneusTaiwan	15	0.565934	0.0437926
MusculusKazakhstan	CastaneusTaiwan	16	0.56044	0.0463459
MusculusKazakhstan	CastaneusTaiwan	17	-0.0559441	0.862898
MusculusKazakhstan	CastaneusTaiwan	18	0.405594	0.190836
MusculusKazakhstan	CastaneusTaiwan	19	0.238095	0.570156
MusculusKazakhstan	CastaneusTaiwan	X	0.548278	0.00824385
DomesticusGermany	DomesticusFrance_1	1	0.239231	0.24943
DomesticusGermany	DomesticusFrance_1	2	0.11166	0.611993
DomesticusGermany	DomesticusFrance_1	3	0.258647	0.270856
DomesticusGermany	DomesticusFrance_1	4	0.210526	0.37297
DomesticusGermany	DomesticusFrance_1	5	0.17193	0.481548
DomesticusGermany	DomesticusFrance_1	6	0.573684	0.0102226
DomesticusGermany	DomesticusFrance_1	7	0.289474	0.229335
DomesticusGermany	DomesticusFrance_1	8	0.254902	0.32346
DomesticusGermany	DomesticusFrance_1	9	0.0735294	0.786679
DomesticusGermany	DomesticusFrance_1	10	0.242647	0.348047
DomesticusGermany	DomesticusFrance_1	11	0.308824	0.244499
DomesticusGermany	DomesticusFrance_1	12	0.482353	0.058459
DomesticusGermany	DomesticusFrance_1	13	0.382353	0.143859
DomesticusGermany	DomesticusFrance_1	14	0.720588	0.00163819
DomesticusGermany	DomesticusFrance_1	15	-0.126374	0.680785
DomesticusGermany	DomesticusFrance_1	16	0.0384615	0.900724
DomesticusGermany	DomesticusFrance_1	17	-0.328671	0.296904
DomesticusGermany	DomesticusFrance_1	18	0.594406	0.0415215
DomesticusGermany	DomesticusFrance_1	19	-0.0714286	0.866526
DomesticusGermany	DomesticusFrance_1	X	0.511011	0.0150796
DomesticusIran	DomesticusFrance_1	1	0.0923077	0.660771
DomesticusIran	DomesticusFrance_1	2	0.615613	0.00176582
DomesticusIran	DomesticusFrance_1	3	0.415038	0.0688077
DomesticusIran	DomesticusFrance_1	4	0.156391	0.510257
DomesticusIran	DomesticusFrance_1	5	0.582456	0.00887579
DomesticusIran	DomesticusFrance_1	6	0.598246	0.00681491
DomesticusIran	DomesticusFrance_1	7	0.282456	0.241332
DomesticusIran	DomesticusFrance_1	8	0.303922	0.235636
DomesticusIran	DomesticusFrance_1	9	0.626471	0.00941398
DomesticusIran	DomesticusFrance_1	10	-0.0220588	0.93303
DomesticusIran	DomesticusFrance_1	11	0.435294	0.0919524
DomesticusIran	DomesticusFrance_1	12	0.320588	0.226045
DomesticusIran	DomesticusFrance_1	13	0.614706	0.0112795
DomesticusIran	DomesticusFrance_1	14	0.785294	0.000312854
DomesticusIran	DomesticusFrance_1	15	0.197802	0.517131
DomesticusIran	DomesticusFrance_1	16	0.461538	0.112376
DomesticusIran	DomesticusFrance_1	17	0.405594	0.190836
DomesticusIran	DomesticusFrance_1	18	0.370629	0.235621
DomesticusIran	DomesticusFrance_1	19	0.642857	0.0855589
DomesticusIran	DomesticusFrance_1	X	0.190288	0.396315
MusculusAfghanistan	DomesticusFrance_1	1	0.195385	0.349287
MusculusAfghanistan	DomesticusFrance_1	2	0.139328	0.526058
MusculusAfghanistan	DomesticusFrance_1	3	0.303759	0.192914
MusculusAfghanistan	DomesticusFrance_1	4	0.44812	0.0475317
MusculusAfghanistan	DomesticusFrance_1	5	0.00877193	0.971569
MusculusAfghanistan	DomesticusFrance_1	6	0.112281	0.647207
MusculusAfghanistan	DomesticusFrance_1	7	0.603509	0.00622186
MusculusAfghanistan	DomesticusFrance_1	8	0.529412	0.0288557
MusculusAfghanistan	DomesticusFrance_1	9	0.658824	0.00551142
MusculusAfghanistan	DomesticusFrance_1	10	0.235294	0.363295
MusculusAfghanistan	DomesticusFrance_1	11	0.417647	0.107474
MusculusAfghanistan	DomesticusFrance_1	12	0.0323529	0.90532
MusculusAfghanistan	DomesticusFrance_1	13	0.423529	0.102109
MusculusAfghanistan	DomesticusFrance_1	14	0.473529	0.0639191
MusculusAfghanistan	DomesticusFrance_1	15	0.357143	0.23093
MusculusAfghanistan	DomesticusFrance_1	16	0.604396	0.0286727
MusculusAfghanistan	DomesticusFrance_1	17	0.524476	0.0800194
MusculusAfghanistan	DomesticusFrance_1	18	0.657343	0.0201855
MusculusAfghanistan	DomesticusFrance_1	19	0.190476	0.651401
MusculusAfghanistan	DomesticusFrance_1	X	0.428571	0.0465838
MusculusCzech	DomesticusFrance_1	1	0.0392308	0.852301
MusculusCzech	DomesticusFrance_1	2	0.29249	0.175626
MusculusCzech	DomesticusFrance_1	3	0.427068	0.060376
MusculusCzech	DomesticusFrance_1	4	0.231579	0.325899
MusculusCzech	DomesticusFrance_1	5	0.391228	0.0976531
MusculusCzech	DomesticusFrance_1	6	0.405263	0.0851904
MusculusCzech	DomesticusFrance_1	7	0.412281	0.0794167
MusculusCzech	DomesticusFrance_1	8	0.0441176	0.866483
MusculusCzech	DomesticusFrance_1	9	0.261765	0.32741
MusculusCzech	DomesticusFrance_1	10	-0.198529	0.444951
MusculusCzech	DomesticusFrance_1	11	-0.0941176	0.728814
MusculusCzech	DomesticusFrance_1	12	0.532353	0.0337686
MusculusCzech	DomesticusFrance_1	13	0.176471	0.513251
MusculusCzech	DomesticusFrance_1	14	0.144118	0.594378
MusculusCzech	DomesticusFrance_1	15	0.423077	0.149749
MusculusCzech	DomesticusFrance_1	16	0.252747	0.404774
MusculusCzech	DomesticusFrance_1	17	0.216783	0.498556
MusculusCzech	DomesticusFrance_1	18	-0.0559441	0.862898
MusculusCzech	DomesticusFrance_1	19	0.214286	0.610344
MusculusCzech	DomesticusFrance_1	X	-0.0886505	0.694829
MusculusKazakhstan	DomesticusFrance_1	1	-0.146154	0.485731
MusculusKazakhstan	DomesticusFrance_1	2	0.0632411	0.774367
MusculusKazakhstan	DomesticusFrance_1	3	0.204511	0.38709
MusculusKazakhstan	DomesticusFrance_1	4	0.0421053	0.860095
MusculusKazakhstan	DomesticusFrance_1	5	0.424561	0.0700152
MusculusKazakhstan	DomesticusFrance_1	6	0.217544	0.37097
MusculusKazakhstan	DomesticusFrance_1	7	0.103509	0.673252
MusculusKazakhstan	DomesticusFrance_1	8	-0.230392	0.373665
MusculusKazakhstan	DomesticusFrance_1	9	-0.144118	0.594378
MusculusKazakhstan	DomesticusFrance_1	10	0.414216	0.0983312
MusculusKazakhstan	DomesticusFrance_1	11	0.411765	0.113034
MusculusKazakhstan	DomesticusFrance_1	12	0.308824	0.244499
MusculusKazakhstan	DomesticusFrance_1	13	0.461765	0.0717684
MusculusKazakhstan	DomesticusFrance_1	14	0.0235294	0.931074
MusculusKazakhstan	DomesticusFrance_1	15	0.379121	0.201406
MusculusKazakhstan	DomesticusFrance_1	16	0.362637	0.223316
MusculusKazakhstan	DomesticusFrance_1	17	0.132867	0.680598
MusculusKazakhstan	DomesticusFrance_1	18	-0.027972	0.931234
MusculusKazakhstan	DomesticusFrance_1	19	-0.285714	0.492726
MusculusKazakhstan	DomesticusFrance_1	X	0.407115	0.0600437
DomesticusFrance_1	DomesticusFrance_2	1	0.662308	0.000310026
DomesticusFrance_1	DomesticusFrance_2	2	0.496047	0.0160701
DomesticusFrance_1	DomesticusFrance_2	3	0.0315789	0.894854
DomesticusFrance_1	DomesticusFrance_2	4	0.180451	0.446465
DomesticusFrance_1	DomesticusFrance_2	5	0.382456	0.106085
DomesticusFrance_1	DomesticusFrance_2	6	0.542105	0.0164969
DomesticusFrance_1	DomesticusFrance_2	7	0.257895	0.28643
DomesticusFrance_1	DomesticusFrance_2	8	-0.0441176	0.866483
DomesticusFrance_1	DomesticusFrance_2	9	0.223529	0.405298
DomesticusFrance_1	DomesticusFrance_2	10	0.262255	0.309209
DomesticusFrance_1	DomesticusFrance_2	11	0.344118	0.191856
DomesticusFrance_1	DomesticusFrance_2	12	0.5	0.0485803
DomesticusFrance_1	DomesticusFrance_2	13	0.629412	0.00898809
DomesticusFrance_1	DomesticusFrance_2	14	0.432353	0.094421
DomesticusFrance_1	DomesticusFrance_2	15	0.203297	0.505315
DomesticusFrance_1	DomesticusFrance_2	16	-0.0769231	0.802763
DomesticusFrance_1	DomesticusFrance_2	17	0.258741	0.416775
DomesticusFrance_1	DomesticusFrance_2	18	-0.118881	0.712884
DomesticusFrance_1	DomesticusFrance_2	19	-0.214286	0.610344
DomesticusFrance_1	DomesticusFrance_2	X	0.514399	0.0143124
DomesticusGermany	DomesticusFrance_2	1	0.607692	0.00127262
DomesticusGermany	DomesticusFrance_2	2	-0.0444664	0.840339
DomesticusGermany	DomesticusFrance_2	3	0.221053	0.348974
DomesticusGermany	DomesticusFrance_2	4	0.254135	0.279598
DomesticusGermany	DomesticusFrance_2	5	0.601754	0.00641467
DomesticusGermany	DomesticusFrance_2	6	0.580702	0.00913295
DomesticusGermany	DomesticusFrance_2	7	0.0140351	0.954524
DomesticusGermany	DomesticusFrance_2	8	0.115196	0.65975
DomesticusGermany	DomesticusFrance_2	9	-0.00588235	0.982751
DomesticusGermany	DomesticusFrance_2	10	0.29902	0.243655
DomesticusGermany	DomesticusFrance_2	11	0.691176	0.00302472
DomesticusGermany	DomesticusFrance_2	12	0.644118	0.00708152
DomesticusGermany	DomesticusFrance_2	13	0.614706	0.0112795
DomesticusGermany	DomesticusFrance_2	14	0.0735294	0.786679
DomesticusGermany	DomesticusFrance_2	15	0.0769231	0.802763
DomesticusGermany	DomesticusFrance_2	16	0.620879	0.0235382
DomesticusGermany	DomesticusFrance_2	17	0.307692	0.330589
DomesticusGermany	DomesticusFrance_2	18	0.013986	0.96559
DomesticusGermany	DomesticusFrance_2	19	-0.0238095	0.955374
DomesticusGermany	DomesticusFrance_2	X	0.603614	0.00293572
DomesticusIran	DomesticusFrance_2	1	0.206154	0.322824
DomesticusIran	DomesticusFrance_2	2	0.663043	0.000564348
DomesticusIran	DomesticusFrance_2	3	0.0766917	0.747933
DomesticusIran	DomesticusFrance_2	4	0.681203	0.000943573
DomesticusIran	DomesticusFrance_2	5	0.559649	0.0127166
DomesticusIran	DomesticusFrance_2	6	0.178947	0.463554
DomesticusIran	DomesticusFrance_2	7	0.122807	0.616466
DomesticusIran	DomesticusFrance_2	8	0.279412	0.27743
DomesticusIran	DomesticusFrance_2	9	0.614706	0.0112795
DomesticusIran	DomesticusFrance_2	10	0.585784	0.013479
DomesticusIran	DomesticusFrance_2	11	0.458824	0.0738355
DomesticusIran	DomesticusFrance_2	12	0.470588	0.0658195
DomesticusIran	DomesticusFrance_2	13	0.3	0.258936
DomesticusIran	DomesticusFrance_2	14	0.164706	0.542148
DomesticusIran	DomesticusFrance_2	15	-0.0494505	0.872544
DomesticusIran	DomesticusFrance_2	16	0.373626	0.208554
DomesticusIran	DomesticusFrance_2	17	0.622378	0.0306759
DomesticusIran	DomesticusFrance_2	18	0.636364	0.0260969
DomesticusIran	DomesticusFrance_2	19	-0.0952381	0.822505
DomesticusIran	DomesticusFrance_2	X	0.462451	0.0302319
MusculusAfghanistan	DomesticusFrance_2	1	0.249231	0.229585
MusculusAfghanistan	DomesticusFrance_2	2	0.206522	0.344426
MusculusAfghanistan	DomesticusFrance_2	3	0.123308	0.604509
MusculusAfghanistan	DomesticusFrance_2	4	0.44812	0.0475317
MusculusAfghanistan	DomesticusFrance_2	5	-0.0947368	0.699657
MusculusAfghanistan	DomesticusFrance_2	6	-0.0982456	0.689053
MusculusAfghanistan	DomesticusFrance_2	7	0.0403509	0.869723
MusculusAfghanistan	DomesticusFrance_2	8	0.0367647	0.888593
MusculusAfghanistan	DomesticusFrance_2	9	0.0176471	0.94828
MusculusAfghanistan	DomesticusFrance_2	10	0.267157	0.299918
MusculusAfghanistan	DomesticusFrance_2	11	0.361765	0.168559
MusculusAfghanistan	DomesticusFrance_2	12	-0.105882	0.696334
MusculusAfghanistan	DomesticusFrance_2	13	0.547059	0.0283011
MusculusAfghanistan	DomesticusFrance_2	14	0.167647	0.534857
MusculusAfghanistan	DomesticusFrance_2	15	-0.17033	0.577975
MusculusAfghanistan	DomesticusFrance_2	16	0.274725	0.363675
MusculusAfghanistan	DomesticusFrance_2	17	0.251748	0.429919
MusculusAfghanistan	DomesticusFrance_2	18	0.237762	0.456801
MusculusAfghanistan	DomesticusFrance_2	19	-0.142857	0.735765
MusculusAfghanistan	DomesticusFrance_2	X	0.487295	0.0214339
MusculusCzech	DomesticusFrance_2	1	0.126154	0.547917
MusculusCzech	DomesticusFrance_2	2	0.0701581	0.750413
MusculusCzech	DomesticusFrance_2	3	0.315789	0.174994
MusculusCzech	DomesticusFrance_2	4	0.228571	0.332397
MusculusCzech	DomesticusFrance_2	5	0.121053	0.621549
MusculusCzech	DomesticusFrance_2	6	0.192982	0.428613
MusculusCzech	DomesticusFrance_2	7	0.505263	0.027337
MusculusCzech	DomesticusFrance_2	8	0.416667	0.0961571
MusculusCzech	DomesticusFrance_2	9	-0.0294118	0.913896
MusculusCzech	DomesticusFrance_2	10	-0.348039	0.171013
MusculusCzech	DomesticusFrance_2	11	-0.370588	0.15765
MusculusCzech	DomesticusFrance_2	12	0.314706	0.235158
MusculusCzech	DomesticusFrance_2	13	0.397059	0.127806
MusculusCzech	DomesticusFrance_2	14	0.0676471	0.80342
MusculusCzech	DomesticusFrance_2	15	0.0879121	0.775195
MusculusCzech	DomesticusFrance_2	16	0.648352	0.0165367
MusculusCzech	DomesticusFrance_2	17	-0.041958	0.896986
MusculusCzech	DomesticusFrance_2	18	0.321678	0.30791
MusculusCzech	DomesticusFrance_2	19	-0.0952381	0.822505
MusculusCzech	DomesticusFrance_2	X	0.136081	0.54595
MusculusKazakhstan	DomesticusFrance_2	1	-0.0730769	0.728484
MusculusKazakhstan	DomesticusFrance_2	2	0.299407	0.165163
MusculusKazakhstan	DomesticusFrance_2	3	-0.172932	0.46594
MusculusKazakhstan	DomesticusFrance_2	4	0.100752	0.672556
MusculusKazakhstan	DomesticusFrance_2	5	0.510526	0.0255161
MusculusKazakhstan	DomesticusFrance_2	6	0.194737	0.424346
MusculusKazakhstan	DomesticusFrance_2	7	0.452632	0.051663
MusculusKazakhstan	DomesticusFrance_2	8	0.318627	0.212592
MusculusKazakhstan	DomesticusFrance_2	9	0.232353	0.386511
MusculusKazakhstan	DomesticusFrance_2	10	0.421569	0.0919126
MusculusKazakhstan	DomesticusFrance_2	11	0.347059	0.187834
MusculusKazakhstan	DomesticusFrance_2	12	0.470588	0.0658195
MusculusKazakhstan	DomesticusFrance_2	13	0.358824	0.172304
MusculusKazakhstan	DomesticusFrance_2	14	0.0852941	0.753465
MusculusKazakhstan	DomesticusFrance_2	15	-0.043956	0.886619
MusculusKazakhstan	DomesticusFrance_2	16	0.664835	0.0131656
MusculusKazakhstan	DomesticusFrance_2	17	-0.335664	0.286123
MusculusKazakhstan	DomesticusFrance_2	18	0.27972	0.378569
MusculusKazakhstan	DomesticusFrance_2	19	0.619048	0.101733
MusculusKazakhstan	DomesticusFrance_2	X	0.652174	0.00100491
DomesticusIran	DomesticusGermany	1	0.415385	0.0389273
DomesticusIran	DomesticusGermany	2	0.0266798	0.90382
DomesticusIran	DomesticusGermany	3	0.53985	0.0140136
DomesticusIran	DomesticusGermany	4	0.463158	0.039725
DomesticusIran	DomesticusGermany	5	0.221053	0.36311
DomesticusIran	DomesticusGermany	6	0.429825	0.0662505
DomesticusIran	DomesticusGermany	7	0.301754	0.209283
DomesticusIran	DomesticusGermany	8	0.0955882	0.715158
DomesticusIran	DomesticusGermany	9	0.202941	0.450961
DomesticusIran	DomesticusGermany	10	0.186275	0.474095
DomesticusIran	DomesticusGermany	11	0.626471	0.00941398
DomesticusIran	DomesticusGermany	12	0.673529	0.00423274
DomesticusIran	DomesticusGermany	13	0.288235	0.278984
DomesticusIran	DomesticusGermany	14	0.829412	7.08845e-05
DomesticusIran	DomesticusGermany	15	0.159341	0.603088
DomesticusIran	DomesticusGermany	16	0.307692	0.306447
DomesticusIran	DomesticusGermany	17	0.111888	0.729195
DomesticusIran	DomesticusGermany	18	0.321678	0.30791
DomesticusIran	DomesticusGermany	19	-0.761905	0.0280049
DomesticusIran	DomesticusGermany	X	0.617165	0.0022148
MusculusAfghanistan	DomesticusGermany	1	0.136154	0.516371
MusculusAfghanistan	DomesticusGermany	2	0.172925	0.430087
MusculusAfghanistan	DomesticusGermany	3	0.392481	0.0869559
MusculusAfghanistan	DomesticusGermany	4	0.425564	0.0613849
MusculusAfghanistan	DomesticusGermany	5	0.0631579	0.797283
MusculusAfghanistan	DomesticusGermany	6	0.196491	0.420102
MusculusAfghanistan	DomesticusGermany	7	0.077193	0.753443
MusculusAfghanistan	DomesticusGermany	8	0.622549	0.00760691
MusculusAfghanistan	DomesticusGermany	9	0.276471	0.299942
MusculusAfghanistan	DomesticusGermany	10	0.468137	0.0580719
MusculusAfghanistan	DomesticusGermany	11	0.367647	0.161232
MusculusAfghanistan	DomesticusGermany	12	0.45	0.0802957
MusculusAfghanistan	DomesticusGermany	13	0.0382353	0.888198
MusculusAfghanistan	DomesticusGermany	14	0.576471	0.0194151
MusculusAfghanistan	DomesticusGermany	15	-0.0274725	0.929012
MusculusAfghanistan	DomesticusGermany	16	0.615385	0.0251671
MusculusAfghanistan	DomesticusGermany	17	-0.426573	0.1667
MusculusAfghanistan	DomesticusGermany	18	0.27972	0.378569
MusculusAfghanistan	DomesticusGermany	19	-0.5	0.207031
MusculusAfghanistan	DomesticusGermany	X	0.280632	0.205851
MusculusCzech	DomesticusGermany	1	0.246923	0.234069
MusculusCzech	DomesticusGermany	2	0.177866	0.416821
MusculusCzech	DomesticusGermany	3	0.145865	0.539466
MusculusCzech	DomesticusGermany	4	0.577444	0.00767326
MusculusCzech	DomesticusGermany	5	0.257895	0.28643
MusculusCzech	DomesticusGermany	6	0.447368	0.0547893
MusculusCzech	DomesticusGermany	7	0.642105	0.00303537
MusculusCzech	DomesticusGermany	8	0.107843	0.68035
MusculusCzech	DomesticusGermany	9	0.197059	0.464464
MusculusCzech	DomesticusGermany	10	-0.259804	0.313917
MusculusCzech	DomesticusGermany	11	-0.358824	0.172304
MusculusCzech	DomesticusGermany	12	0.367647	0.161232
MusculusCzech	DomesticusGermany	13	0.138235	0.609666
MusculusCzech	DomesticusGermany	14	0.173529	0.520408
MusculusCzech	DomesticusGermany	15	-0.274725	0.363675
MusculusCzech	DomesticusGermany	16	0.428571	0.143971
MusculusCzech	DomesticusGermany	17	-0.125874	0.696683
MusculusCzech	DomesticusGermany	18	-0.048951	0.879919
MusculusCzech	DomesticusGermany	19	0.595238	0.11953
MusculusCzech	DomesticusGermany	X	0.163185	0.468077
MusculusKazakhstan	DomesticusGermany	1	0.149231	0.476492
MusculusKazakhstan	DomesticusGermany	2	0.048419	0.826348
MusculusKazakhstan	DomesticusGermany	3	0.0390977	0.870004
MusculusKazakhstan	DomesticusGermany	4	0.359398	0.119633
MusculusKazakhstan	DomesticusGermany	5	0.136842	0.576417
MusculusKazakhstan	DomesticusGermany	6	0.398246	0.0912666
MusculusKazakhstan	DomesticusGermany	7	0.0298246	0.90353
MusculusKazakhstan	DomesticusGermany	8	0.519608	0.0325372
MusculusKazakhstan	DomesticusGermany	9	-0.188235	0.485087
MusculusKazakhstan	DomesticusGermany	10	0.291667	0.256003
MusculusKazakhstan	DomesticusGermany	11	0.291176	0.273887
MusculusKazakhstan	DomesticusGermany	12	0.6	0.0140071
MusculusKazakhstan	DomesticusGermany	13	0.367647	0.161232
MusculusKazakhstan	DomesticusGermany	14	0.405882	0.118792
MusculusKazakhstan	DomesticusGermany	15	0.472527	0.102981
MusculusKazakhstan	DomesticusGermany	16	0.340659	0.254706
MusculusKazakhstan	DomesticusGermany	17	-0.0769231	0.812183
MusculusKazakhstan	DomesticusGermany	18	0.0769231	0.812183
MusculusKazakhstan	DomesticusGermany	19	0.190476	0.651401
MusculusKazakhstan	DomesticusGermany	X	0.550536	0.00793021
MusculusAfghanistan	DomesticusIran	1	0.0907692	0.666102
MusculusAfghanistan	DomesticusIran	2	0.279644	0.196252
MusculusAfghanistan	DomesticusIran	3	0.186466	0.431195
MusculusAfghanistan	DomesticusIran	4	0.521805	0.0182849
MusculusAfghanistan	DomesticusIran	5	-0.314035	0.19042
MusculusAfghanistan	DomesticusIran	6	0.231579	0.340107
MusculusAfghanistan	DomesticusIran	7	0.117544	0.631764
MusculusAfghanistan	DomesticusIran	8	0.333333	0.191058
MusculusAfghanistan	DomesticusIran	9	0.302941	0.254067
MusculusAfghanistan	DomesticusIran	10	0.0661765	0.800774
MusculusAfghanistan	DomesticusIran	11	0.617647	0.010788
MusculusAfghanistan	DomesticusIran	12	0.523529	0.0374126
MusculusAfghanistan	DomesticusIran	13	-0.0176471	0.94828
MusculusAfghanistan	DomesticusIran	14	0.488235	0.055015
MusculusAfghanistan	DomesticusIran	15	0.208791	0.493622
MusculusAfghanistan	DomesticusIran	16	0.467033	0.107609
MusculusAfghanistan	DomesticusIran	17	0.335664	0.286123
MusculusAfghanistan	DomesticusIran	18	0.461538	0.130948
MusculusAfghanistan	DomesticusIran	19	0.404762	0.319889
MusculusAfghanistan	DomesticusIran	X	0.166573	0.458761
MusculusCzech	DomesticusIran	1	-0.0723077	0.731238
MusculusCzech	DomesticusIran	2	0.37253	0.0800145
MusculusCzech	DomesticusIran	3	0.344361	0.137073
MusculusCzech	DomesticusIran	4	0.517293	0.0195005
MusculusCzech	DomesticusIran	5	0.201754	0.407505
MusculusCzech	DomesticusIran	6	0.44386	0.0569517
MusculusCzech	DomesticusIran	7	0.280702	0.244393
MusculusCzech	DomesticusIran	8	0.610294	0.00927434
MusculusCzech	DomesticusIran	9	0.0411765	0.879654
MusculusCzech	DomesticusIran	10	-0.311275	0.223924
MusculusCzech	DomesticusIran	11	-0.373529	0.154122
MusculusCzech	DomesticusIran	12	0.258824	0.333072
MusculusCzech	DomesticusIran	13	-0.320588	0.226045
MusculusCzech	DomesticusIran	14	0.352941	0.179959
MusculusCzech	DomesticusIran	15	0.489011	0.0899131
MusculusCzech	DomesticusIran	16	0.395604	0.180889
MusculusCzech	DomesticusIran	17	0.552448	0.0625115
MusculusCzech	DomesticusIran	18	0.475524	0.118176
MusculusCzech	DomesticusIran	19	-0.142857	0.735765
MusculusCzech	DomesticusIran	X	0.347261	0.113316
MusculusKazakhstan	DomesticusIran	1	0.329231	0.108044
MusculusKazakhstan	DomesticusIran	2	0.359684	0.0918451
MusculusKazakhstan	DomesticusIran	3	0.505263	0.0230592
MusculusKazakhstan	DomesticusIran	4	0.321805	0.166474
MusculusKazakhstan	DomesticusIran	5	0.445614	0.0558626
MusculusKazakhstan	DomesticusIran	6	0.573684	0.0102226
MusculusKazakhstan	DomesticusIran	7	0.0105263	0.965886
MusculusKazakhstan	DomesticusIran	8	0.330882	0.194543
MusculusKazakhstan	DomesticusIran	9	-0.0823529	0.761733
MusculusKazakhstan	DomesticusIran	10	0.355392	0.161541
MusculusKazakhstan	DomesticusIran	11	0.585294	0.0172253
MusculusKazakhstan	DomesticusIran	12	0.65	0.00641571
MusculusKazakhstan	DomesticusIran	13	0.544118	0.0293363
MusculusKazakhstan	DomesticusIran	14	0.4	0.12475
MusculusKazakhstan	DomesticusIran	15	0.307692	0.306447
MusculusKazakhstan	DomesticusIran	16	0.730769	0.00454773
MusculusKazakhstan	DomesticusIran	17	-0.013986	0.96559
MusculusKazakhstan	DomesticusIran	18	0.167832	0.602099
MusculusKazakhstan	DomesticusIran	19	-0.166667	0.693239
MusculusKazakhstan	DomesticusIran	X	0.586674	0.00410511
MusculusAfghanistan	MusculusCzech	1	0.177692	0.395454
MusculusAfghanistan	MusculusCzech	2	0.0405138	0.854377
MusculusAfghanistan	MusculusCzech	3	0.0105263	0.964869
MusculusAfghanistan	MusculusCzech	4	0.709774	0.000455839
MusculusAfghanistan	MusculusCzech	5	0.475439	0.039655
MusculusAfghanistan	MusculusCzech	6	0.0824561	0.73718
MusculusAfghanistan	MusculusCzech	7	0.298246	0.21489
MusculusAfghanistan	MusculusCzech	8	0.321078	0.208898
MusculusAfghanistan	MusculusCzech	9	0.347059	0.187834
MusculusAfghanistan	MusculusCzech	10	-0.188725	0.468192
MusculusAfghanistan	MusculusCzech	11	-0.179412	0.50614
MusculusAfghanistan	MusculusCzech	12	0.282353	0.28935
MusculusAfghanistan	MusculusCzech	13	0.755882	0.000705891
MusculusAfghanistan	MusculusCzech	14	0.173529	0.520408
MusculusAfghanistan	MusculusCzech	15	0.241758	0.426176
MusculusAfghanistan	MusculusCzech	16	0.565934	0.0437926
MusculusAfghanistan	MusculusCzech	17	0.426573	0.1667
MusculusAfghanistan	MusculusCzech	18	0.314685	0.319139
MusculusAfghanistan	MusculusCzech	19	-0.380952	0.351813
MusculusAfghanistan	MusculusCzech	X	0.242236	0.277415
MusculusAfghanistan	MusculusKazakhstan	1	0.0907692	0.666102
MusculusAfghanistan	MusculusKazakhstan	2	0.00296443	0.989289
MusculusAfghanistan	MusculusKazakhstan	3	-0.0902256	0.705213
MusculusAfghanistan	MusculusKazakhstan	4	0.362406	0.116345
MusculusAfghanistan	MusculusKazakhstan	5	0.0789474	0.748011
MusculusAfghanistan	MusculusKazakhstan	6	0.235088	0.332632
MusculusAfghanistan	MusculusKazakhstan	7	-0.157895	0.518543
MusculusAfghanistan	MusculusKazakhstan	8	0.0735294	0.779127
MusculusAfghanistan	MusculusKazakhstan	9	-0.0647059	0.811821
MusculusAfghanistan	MusculusKazakhstan	10	0.431373	0.0838307
MusculusAfghanistan	MusculusKazakhstan	11	0.838235	5.01034e-05
MusculusAfghanistan	MusculusKazakhstan	12	0.217647	0.418087
MusculusAfghanistan	MusculusKazakhstan	13	0.0205882	0.939674
MusculusAfghanistan	MusculusKazakhstan	14	-0.0382353	0.888198
MusculusAfghanistan	MusculusKazakhstan	15	0.274725	0.363675
MusculusAfghanistan	MusculusKazakhstan	16	0.516484	0.070749
MusculusAfghanistan	MusculusKazakhstan	17	0.370629	0.235621
MusculusAfghanistan	MusculusKazakhstan	18	0.370629	0.235621
MusculusAfghanistan	MusculusKazakhstan	19	-0.642857	0.0855589
MusculusAfghanistan	MusculusKazakhstan	X	0.389046	0.0735287
MusculusCzech	MusculusKazakhstan	1	-0.0323077	0.878155
MusculusCzech	MusculusKazakhstan	2	0.407115	0.0538503
MusculusCzech	MusculusKazakhstan	3	0.21203	0.369486
MusculusCzech	MusculusKazakhstan	4	0.577444	0.00767326
MusculusCzech	MusculusKazakhstan	5	0.315789	0.187821
MusculusCzech	MusculusKazakhstan	6	0.475439	0.039655
MusculusCzech	MusculusKazakhstan	7	0.131579	0.591305
MusculusCzech	MusculusKazakhstan	8	0.512255	0.0355265
MusculusCzech	MusculusKazakhstan	9	0.0176471	0.94828
MusculusCzech	MusculusKazakhstan	10	-0.164216	0.528823
MusculusCzech	MusculusKazakhstan	11	-0.0147059	0.956892
MusculusCzech	MusculusKazakhstan	12	0.0117647	0.965508
MusculusCzech	MusculusKazakhstan	13	-0.111765	0.680274
MusculusCzech	MusculusKazakhstan	14	0.255882	0.33879
MusculusCzech	MusculusKazakhstan	15	0.373626	0.208554
MusculusCzech	MusculusKazakhstan	16	0.703297	0.00731857
MusculusCzech	MusculusKazakhstan	17	0.727273	0.00735503
MusculusCzech	MusculusKazakhstan	18	0.146853	0.648796
MusculusCzech	MusculusKazakhstan	19	0.214286	0.610344
MusculusCzech	MusculusKazakhstan	X	-0.0559006	0.804842

## Sheet: 9Mb
Population1	Population2	Chromosome	SpearmanRho	Pvalue
CastaneusTaiwan	CastaneusIndia	1	0.157538	0.483816
CastaneusTaiwan	CastaneusIndia	2	0.64026	0.00176979
CastaneusTaiwan	CastaneusIndia	3	0.0361197	0.886853
CastaneusTaiwan	CastaneusIndia	4	0.397317	0.102535
CastaneusTaiwan	CastaneusIndia	5	-0.00245098	0.992551
CastaneusTaiwan	CastaneusIndia	6	0.110294	0.673459
CastaneusTaiwan	CastaneusIndia	7	0.289216	0.260203
CastaneusTaiwan	CastaneusIndia	8	0.353571	0.196072
CastaneusTaiwan	CastaneusIndia	9	-0.0461538	0.875503
CastaneusTaiwan	CastaneusIndia	10	0.360714	0.186554
CastaneusTaiwan	CastaneusIndia	11	0.525275	0.0537475
CastaneusTaiwan	CastaneusIndia	12	0.863736	6.84638e-05
CastaneusTaiwan	CastaneusIndia	13	0.0461538	0.875503
CastaneusTaiwan	CastaneusIndia	14	0.542857	0.044864
CastaneusTaiwan	CastaneusIndia	15	0.048951	0.879919
CastaneusTaiwan	CastaneusIndia	16	0.136364	0.689309
CastaneusTaiwan	CastaneusIndia	17	0.00909091	0.978837
CastaneusTaiwan	CastaneusIndia	18	0.490909	0.125204
CastaneusTaiwan	CastaneusIndia	19	-0.25	0.588724
CastaneusTaiwan	CastaneusIndia	X	0.398246	0.0912666
DomesticusFrance_1	CastaneusIndia	1	0.451158	0.0350761
DomesticusFrance_1	CastaneusIndia	2	0.312987	0.167137
DomesticusFrance_1	CastaneusIndia	3	0.325077	0.188085
DomesticusFrance_1	CastaneusIndia	4	0.692466	0.00144761
DomesticusFrance_1	CastaneusIndia	5	0.468137	0.0580719
DomesticusFrance_1	CastaneusIndia	6	0.458333	0.0642713
DomesticusFrance_1	CastaneusIndia	7	0.345588	0.174252
DomesticusFrance_1	CastaneusIndia	8	0.446429	0.0952932
DomesticusFrance_1	CastaneusIndia	9	0.134066	0.64772
DomesticusFrance_1	CastaneusIndia	10	0.364286	0.18191
DomesticusFrance_1	CastaneusIndia	11	0.279121	0.333845
DomesticusFrance_1	CastaneusIndia	12	0.393407	0.164032
DomesticusFrance_1	CastaneusIndia	13	0.815385	0.000379132
DomesticusFrance_1	CastaneusIndia	14	-0.0769231	0.793806
DomesticusFrance_1	CastaneusIndia	15	0.342657	0.275567
DomesticusFrance_1	CastaneusIndia	16	0.118182	0.729285
DomesticusFrance_1	CastaneusIndia	17	0.6	0.0510033
DomesticusFrance_1	CastaneusIndia	18	0.463636	0.150901
DomesticusFrance_1	CastaneusIndia	19	0.285714	0.534509
DomesticusFrance_1	CastaneusIndia	X	0.185965	0.445906
DomesticusFrance_2	CastaneusIndia	1	0.802372	7.05019e-06
DomesticusFrance_2	CastaneusIndia	2	0.406494	0.0674582
DomesticusFrance_2	CastaneusIndia	3	0.537668	0.0213714
DomesticusFrance_2	CastaneusIndia	4	0.0361197	0.886853
DomesticusFrance_2	CastaneusIndia	5	0.683824	0.00247029
DomesticusFrance_2	CastaneusIndia	6	0.321078	0.208898
DomesticusFrance_2	CastaneusIndia	7	0.203431	0.433555
DomesticusFrance_2	CastaneusIndia	8	0.110714	0.694463
DomesticusFrance_2	CastaneusIndia	9	0.0725275	0.805376
DomesticusFrance_2	CastaneusIndia	10	0.421429	0.117699
DomesticusFrance_2	CastaneusIndia	11	-0.283516	0.325966
DomesticusFrance_2	CastaneusIndia	12	0.362637	0.202565
DomesticusFrance_2	CastaneusIndia	13	0.428571	0.126274
DomesticusFrance_2	CastaneusIndia	14	-0.195604	0.50275
DomesticusFrance_2	CastaneusIndia	15	-0.202797	0.527302
DomesticusFrance_2	CastaneusIndia	16	0.136364	0.689309
DomesticusFrance_2	CastaneusIndia	17	0.572727	0.0655431
DomesticusFrance_2	CastaneusIndia	18	0.654545	0.0288646
DomesticusFrance_2	CastaneusIndia	19	0.535714	0.215217
DomesticusFrance_2	CastaneusIndia	X	0.577193	0.00966536
DomesticusGermany	CastaneusIndia	1	0.474873	0.0255319
DomesticusGermany	CastaneusIndia	2	0.592208	0.00467681
DomesticusGermany	CastaneusIndia	3	0.5129	0.0295066
DomesticusGermany	CastaneusIndia	4	0.420021	0.0826736
DomesticusGermany	CastaneusIndia	5	0.448529	0.0709464
DomesticusGermany	CastaneusIndia	6	0.321078	0.208898
DomesticusGermany	CastaneusIndia	7	0.375	0.138035
DomesticusGermany	CastaneusIndia	8	0.667857	0.00650996
DomesticusGermany	CastaneusIndia	9	0.397802	0.158951
DomesticusGermany	CastaneusIndia	10	0.685714	0.00477225
DomesticusGermany	CastaneusIndia	11	0.2	0.493004
DomesticusGermany	CastaneusIndia	12	0.727473	0.00319062
DomesticusGermany	CastaneusIndia	13	0.327473	0.253071
DomesticusGermany	CastaneusIndia	14	0.762637	0.00151423
DomesticusGermany	CastaneusIndia	15	0.034965	0.914093
DomesticusGermany	CastaneusIndia	16	-0.272727	0.417141
DomesticusGermany	CastaneusIndia	17	0.527273	0.0955652
DomesticusGermany	CastaneusIndia	18	0.372727	0.258926
DomesticusGermany	CastaneusIndia	19	0.428571	0.337368
DomesticusGermany	CastaneusIndia	X	0.0508772	0.83613
DomesticusIran	CastaneusIndia	1	0.260305	0.242011
DomesticusIran	CastaneusIndia	2	0.607792	0.00346985
DomesticusIran	CastaneusIndia	3	0.205366	0.413635
DomesticusIran	CastaneusIndia	4	0.589267	0.0100708
DomesticusIran	CastaneusIndia	5	0.455882	0.0658947
DomesticusIran	CastaneusIndia	6	0.362745	0.15243
DomesticusIran	CastaneusIndia	7	0.669118	0.00330981
DomesticusIran	CastaneusIndia	8	0.4	0.139595
DomesticusIran	CastaneusIndia	9	0.195604	0.50275
DomesticusIran	CastaneusIndia	10	0.642857	0.00973994
DomesticusIran	CastaneusIndia	11	0.0593407	0.840302
DomesticusIran	CastaneusIndia	12	0.841758	0.000159738
DomesticusIran	CastaneusIndia	13	0.762637	0.00151423
DomesticusIran	CastaneusIndia	14	0.63956	0.0137796
DomesticusIran	CastaneusIndia	15	0.426573	0.1667
DomesticusIran	CastaneusIndia	16	0.636364	0.035287
DomesticusIran	CastaneusIndia	17	0.945455	1.1183e-05
DomesticusIran	CastaneusIndia	18	0.709091	0.0145521
DomesticusIran	CastaneusIndia	19	-0.0357143	0.939408
DomesticusIran	CastaneusIndia	X	0.380702	0.107832
MusculusAfghanistan	CastaneusIndia	1	0.548278	0.00824385
MusculusAfghanistan	CastaneusIndia	2	0.427273	0.0533704
MusculusAfghanistan	CastaneusIndia	3	0.467492	0.0504375
MusculusAfghanistan	CastaneusIndia	4	0.382869	0.116832
MusculusAfghanistan	CastaneusIndia	5	-0.115196	0.65975
MusculusAfghanistan	CastaneusIndia	6	0.303922	0.235636
MusculusAfghanistan	CastaneusIndia	7	0.151961	0.560416
MusculusAfghanistan	CastaneusIndia	8	0.792857	0.000422077
MusculusAfghanistan	CastaneusIndia	9	0.274725	0.34183
MusculusAfghanistan	CastaneusIndia	10	-0.0321429	0.909462
MusculusAfghanistan	CastaneusIndia	11	0.142857	0.626117
MusculusAfghanistan	CastaneusIndia	12	0.745055	0.00223004
MusculusAfghanistan	CastaneusIndia	13	0.468132	0.0913764
MusculusAfghanistan	CastaneusIndia	14	0.516484	0.0586372
MusculusAfghanistan	CastaneusIndia	15	0.51049	0.0899137
MusculusAfghanistan	CastaneusIndia	16	0.245455	0.466922
MusculusAfghanistan	CastaneusIndia	17	0.190909	0.573913
MusculusAfghanistan	CastaneusIndia	18	0.590909	0.0555756
MusculusAfghanistan	CastaneusIndia	19	-0.178571	0.701658
MusculusAfghanistan	CastaneusIndia	X	0.3	0.212074
MusculusCzech	CastaneusIndia	1	0.199322	0.37384
MusculusCzech	CastaneusIndia	2	0.535065	0.012442
MusculusCzech	CastaneusIndia	3	0.335397	0.173635
MusculusCzech	CastaneusIndia	4	0.506708	0.0318731
MusculusCzech	CastaneusIndia	5	0.473039	0.0551445
MusculusCzech	CastaneusIndia	6	0.583333	0.0139708
MusculusCzech	CastaneusIndia	7	0.394608	0.117002
MusculusCzech	CastaneusIndia	8	0.185714	0.507541
MusculusCzech	CastaneusIndia	9	0.525275	0.0537475
MusculusCzech	CastaneusIndia	10	-0.0178571	0.949635
MusculusCzech	CastaneusIndia	11	0.323077	0.259874
MusculusCzech	CastaneusIndia	12	0.432967	0.12201
MusculusCzech	CastaneusIndia	13	0.345055	0.226949
MusculusCzech	CastaneusIndia	14	0.274725	0.34183
MusculusCzech	CastaneusIndia	15	0.601399	0.0385885
MusculusCzech	CastaneusIndia	16	0.272727	0.417141
MusculusCzech	CastaneusIndia	17	0.354545	0.284693
MusculusCzech	CastaneusIndia	18	0.381818	0.24656
MusculusCzech	CastaneusIndia	19	0.107143	0.819151
MusculusCzech	CastaneusIndia	X	-0.196491	0.420102
MusculusKazakhstan	CastaneusIndia	1	-0.027668	0.902723
MusculusKazakhstan	CastaneusIndia	2	0.744156	0.000109799
MusculusKazakhstan	CastaneusIndia	3	-0.302374	0.222629
MusculusKazakhstan	CastaneusIndia	4	0.133127	0.598461
MusculusKazakhstan	CastaneusIndia	5	0.693627	0.00201414
MusculusKazakhstan	CastaneusIndia	6	0.0637255	0.808021
MusculusKazakhstan	CastaneusIndia	7	0.171569	0.510266
MusculusKazakhstan	CastaneusIndia	8	0.192857	0.491049
MusculusKazakhstan	CastaneusIndia	9	0.0681319	0.816984
MusculusKazakhstan	CastaneusIndia	10	0.310714	0.259667
MusculusKazakhstan	CastaneusIndia	11	0.327473	0.253071
MusculusKazakhstan	CastaneusIndia	12	0.683516	0.00703674
MusculusKazakhstan	CastaneusIndia	13	0.283516	0.325966
MusculusKazakhstan	CastaneusIndia	14	0.296703	0.302967
MusculusKazakhstan	CastaneusIndia	15	0.552448	0.0625115
MusculusKazakhstan	CastaneusIndia	16	0.663636	0.0259841
MusculusKazakhstan	CastaneusIndia	17	0.0272727	0.936558
MusculusKazakhstan	CastaneusIndia	18	0.463636	0.150901
MusculusKazakhstan	CastaneusIndia	19	0.214286	0.644512
MusculusKazakhstan	CastaneusIndia	X	0.714035	0.00059502
DomesticusFrance_1	CastaneusTaiwan	1	0.215133	0.336309
DomesticusFrance_1	CastaneusTaiwan	2	0.12987	0.574741
DomesticusFrance_1	CastaneusTaiwan	3	-0.0113519	0.964342
DomesticusFrance_1	CastaneusTaiwan	4	0.223942	0.371686
DomesticusFrance_1	CastaneusTaiwan	5	0.0269608	0.918191
DomesticusFrance_1	CastaneusTaiwan	6	0.147059	0.573277
DomesticusFrance_1	CastaneusTaiwan	7	0.362745	0.15243
DomesticusFrance_1	CastaneusTaiwan	8	0.325	0.237225
DomesticusFrance_1	CastaneusTaiwan	9	0.454945	0.102154
DomesticusFrance_1	CastaneusTaiwan	10	0.0107143	0.96977
DomesticusFrance_1	CastaneusTaiwan	11	0.428571	0.126274
DomesticusFrance_1	CastaneusTaiwan	12	0.459341	0.0984684
DomesticusFrance_1	CastaneusTaiwan	13	0.156044	0.594235
DomesticusFrance_1	CastaneusTaiwan	14	0.0989011	0.736585
DomesticusFrance_1	CastaneusTaiwan	15	0.0909091	0.778725
DomesticusFrance_1	CastaneusTaiwan	16	-0.363636	0.271638
DomesticusFrance_1	CastaneusTaiwan	17	-0.0454545	0.894427
DomesticusFrance_1	CastaneusTaiwan	18	0.181818	0.592615
DomesticusFrance_1	CastaneusTaiwan	19	-0.678571	0.0937503
DomesticusFrance_1	CastaneusTaiwan	X	-0.17193	0.481548
DomesticusFrance_2	CastaneusTaiwan	1	0.182383	0.416583
DomesticusFrance_2	CastaneusTaiwan	2	0.284416	0.211464
DomesticusFrance_2	CastaneusTaiwan	3	0.205366	0.413635
DomesticusFrance_2	CastaneusTaiwan	4	0.0464396	0.854814
DomesticusFrance_2	CastaneusTaiwan	5	-0.0686275	0.793542
DomesticusFrance_2	CastaneusTaiwan	6	0.196078	0.450705
DomesticusFrance_2	CastaneusTaiwan	7	0.370098	0.143675
DomesticusFrance_2	CastaneusTaiwan	8	0.292857	0.289472
DomesticusFrance_2	CastaneusTaiwan	9	0.296703	0.302967
DomesticusFrance_2	CastaneusTaiwan	10	0.492857	0.061951
DomesticusFrance_2	CastaneusTaiwan	11	0.032967	0.910919
DomesticusFrance_2	CastaneusTaiwan	12	0.371429	0.191021
DomesticusFrance_2	CastaneusTaiwan	13	0.340659	0.233316
DomesticusFrance_2	CastaneusTaiwan	14	-0.0857143	0.770785
DomesticusFrance_2	CastaneusTaiwan	15	-0.48951	0.106252
DomesticusFrance_2	CastaneusTaiwan	16	0.354545	0.284693
DomesticusFrance_2	CastaneusTaiwan	17	0.290909	0.385457
DomesticusFrance_2	CastaneusTaiwan	18	0.2	0.555445
DomesticusFrance_2	CastaneusTaiwan	19	-0.535714	0.215217
DomesticusFrance_2	CastaneusTaiwan	X	-0.0368421	0.880971
DomesticusGermany	CastaneusTaiwan	1	0.185771	0.407828
DomesticusGermany	CastaneusTaiwan	2	0.548052	0.0101082
DomesticusGermany	CastaneusTaiwan	3	0.320949	0.194082
DomesticusGermany	CastaneusTaiwan	4	0.184727	0.463061
DomesticusGermany	CastaneusTaiwan	5	0.117647	0.652933
DomesticusGermany	CastaneusTaiwan	6	-0.171569	0.510266
DomesticusGermany	CastaneusTaiwan	7	0.284314	0.268732
DomesticusGermany	CastaneusTaiwan	8	0.528571	0.0427973
DomesticusGermany	CastaneusTaiwan	9	-0.305495	0.28817
DomesticusGermany	CastaneusTaiwan	10	0.385714	0.155631
DomesticusGermany	CastaneusTaiwan	11	0.292308	0.310526
DomesticusGermany	CastaneusTaiwan	12	0.648352	0.0121442
DomesticusGermany	CastaneusTaiwan	13	0.257143	0.374812
DomesticusGermany	CastaneusTaiwan	14	0.164835	0.573346
DomesticusGermany	CastaneusTaiwan	15	0.762238	0.00395045
DomesticusGermany	CastaneusTaiwan	16	0.4	0.222868
DomesticusGermany	CastaneusTaiwan	17	0.136364	0.689309
DomesticusGermany	CastaneusTaiwan	18	0.318182	0.340298
DomesticusGermany	CastaneusTaiwan	19	0.178571	0.701658
DomesticusGermany	CastaneusTaiwan	X	0.264912	0.273051
DomesticusIran	CastaneusTaiwan	1	0.0965556	0.669051
DomesticusIran	CastaneusTaiwan	2	0.388312	0.0819434
DomesticusIran	CastaneusTaiwan	3	0.442724	0.0657824
DomesticusIran	CastaneusTaiwan	4	0.446852	0.0630103
DomesticusIran	CastaneusTaiwan	5	-0.0465686	0.859133
DomesticusIran	CastaneusTaiwan	6	0.247549	0.338088
DomesticusIran	CastaneusTaiwan	7	0.105392	0.687266
DomesticusIran	CastaneusTaiwan	8	-0.107143	0.703901
DomesticusIran	CastaneusTaiwan	9	0.283516	0.325966
DomesticusIran	CastaneusTaiwan	10	0.489286	0.0641604
DomesticusIran	CastaneusTaiwan	11	0.12967	0.658619
DomesticusIran	CastaneusTaiwan	12	0.727473	0.00319062
DomesticusIran	CastaneusTaiwan	13	0.265934	0.358113
DomesticusIran	CastaneusTaiwan	14	0.525275	0.0537475
DomesticusIran	CastaneusTaiwan	15	-0.111888	0.729195
DomesticusIran	CastaneusTaiwan	16	0.381818	0.24656
DomesticusIran	CastaneusTaiwan	17	0	1
DomesticusIran	CastaneusTaiwan	18	0.354545	0.284693
DomesticusIran	CastaneusTaiwan	19	0	1
DomesticusIran	CastaneusTaiwan	X	0.238596	0.325255
MusculusAfghanistan	CastaneusTaiwan	1	0.374365	0.0860723
MusculusAfghanistan	CastaneusTaiwan	2	0.549351	0.00989594
MusculusAfghanistan	CastaneusTaiwan	3	0.174407	0.488839
MusculusAfghanistan	CastaneusTaiwan	4	0.318885	0.197128
MusculusAfghanistan	CastaneusTaiwan	5	-0.276961	0.281843
MusculusAfghanistan	CastaneusTaiwan	6	0.0784314	0.76478
MusculusAfghanistan	CastaneusTaiwan	7	0.426471	0.0878046
MusculusAfghanistan	CastaneusTaiwan	8	0.282143	0.308284
MusculusAfghanistan	CastaneusTaiwan	9	0.257143	0.374812
MusculusAfghanistan	CastaneusTaiwan	10	0.0821429	0.771029
MusculusAfghanistan	CastaneusTaiwan	11	0.195604	0.50275
MusculusAfghanistan	CastaneusTaiwan	12	0.714286	0.00410441
MusculusAfghanistan	CastaneusTaiwan	13	0.0725275	0.805376
MusculusAfghanistan	CastaneusTaiwan	14	0.371429	0.191021
MusculusAfghanistan	CastaneusTaiwan	15	0.237762	0.456801
MusculusAfghanistan	CastaneusTaiwan	16	-0.254545	0.450037
MusculusAfghanistan	CastaneusTaiwan	17	0.281818	0.401145
MusculusAfghanistan	CastaneusTaiwan	18	0.190909	0.573913
MusculusAfghanistan	CastaneusTaiwan	19	0.142857	0.759945
MusculusAfghanistan	CastaneusTaiwan	X	-0.00526316	0.982939
MusculusCzech	CastaneusTaiwan	1	0.321287	0.144843
MusculusCzech	CastaneusTaiwan	2	0.468831	0.032045
MusculusCzech	CastaneusTaiwan	3	0.240454	0.33649
MusculusCzech	CastaneusTaiwan	4	0.364293	0.137217
MusculusCzech	CastaneusTaiwan	5	-0.137255	0.599369
MusculusCzech	CastaneusTaiwan	6	-0.134804	0.605966
MusculusCzech	CastaneusTaiwan	7	0.115196	0.65975
MusculusCzech	CastaneusTaiwan	8	-0.121429	0.666401
MusculusCzech	CastaneusTaiwan	9	0.0593407	0.840302
MusculusCzech	CastaneusTaiwan	10	-0.367857	0.177342
MusculusCzech	CastaneusTaiwan	11	0.116484	0.691691
MusculusCzech	CastaneusTaiwan	12	0.151648	0.604791
MusculusCzech	CastaneusTaiwan	13	0.0637363	0.828626
MusculusCzech	CastaneusTaiwan	14	0.657143	0.010662
MusculusCzech	CastaneusTaiwan	15	-0.160839	0.617523
MusculusCzech	CastaneusTaiwan	16	0.0272727	0.936558
MusculusCzech	CastaneusTaiwan	17	-0.154545	0.650034
MusculusCzech	CastaneusTaiwan	18	0.118182	0.729285
MusculusCzech	CastaneusTaiwan	19	-0.142857	0.759945
MusculusCzech	CastaneusTaiwan	X	-0.412281	0.0794167
MusculusKazakhstan	CastaneusTaiwan	1	0.611519	0.00249453
MusculusKazakhstan	CastaneusTaiwan	2	0.433766	0.0494675
MusculusKazakhstan	CastaneusTaiwan	3	0.496388	0.0361403
MusculusKazakhstan	CastaneusTaiwan	4	0.436533	0.070109
MusculusKazakhstan	CastaneusTaiwan	5	-0.213235	0.411226
MusculusKazakhstan	CastaneusTaiwan	6	0.22549	0.384197
MusculusKazakhstan	CastaneusTaiwan	7	0.529412	0.0288557
MusculusKazakhstan	CastaneusTaiwan	8	-0.00714286	0.979844
MusculusKazakhstan	CastaneusTaiwan	9	-0.0813187	0.782275
MusculusKazakhstan	CastaneusTaiwan	10	0.153571	0.584764
MusculusKazakhstan	CastaneusTaiwan	11	0.516484	0.0586372
MusculusKazakhstan	CastaneusTaiwan	12	0.815385	0.000379132
MusculusKazakhstan	CastaneusTaiwan	13	0.789011	0.000794614
MusculusKazakhstan	CastaneusTaiwan	14	0.327473	0.253071
MusculusKazakhstan	CastaneusTaiwan	15	0.65035	0.0220342
MusculusKazakhstan	CastaneusTaiwan	16	0.327273	0.325895
MusculusKazakhstan	CastaneusTaiwan	17	-0.0818182	0.81099
MusculusKazakhstan	CastaneusTaiwan	18	0.518182	0.102492
MusculusKazakhstan	CastaneusTaiwan	19	0.642857	0.119392
MusculusKazakhstan	CastaneusTaiwan	X	0.385965	0.102651
DomesticusGermany	DomesticusFrance_1	1	-0.141728	0.529252
DomesticusGermany	DomesticusFrance_1	2	0.362338	0.106491
DomesticusGermany	DomesticusFrance_1	3	0.337461	0.170838
DomesticusGermany	DomesticusFrance_1	4	0.384933	0.114708
DomesticusGermany	DomesticusFrance_1	5	0.181373	0.48601
DomesticusGermany	DomesticusFrance_1	6	0.598039	0.0112211
DomesticusGermany	DomesticusFrance_1	7	0.610294	0.00927434
DomesticusGermany	DomesticusFrance_1	8	0.260714	0.347979
DomesticusGermany	DomesticusFrance_1	9	-0.173626	0.552767
DomesticusGermany	DomesticusFrance_1	10	0.475	0.0735709
DomesticusGermany	DomesticusFrance_1	11	0.279121	0.333845
DomesticusGermany	DomesticusFrance_1	12	0.608791	0.0208566
DomesticusGermany	DomesticusFrance_1	13	0.314286	0.273805
DomesticusGermany	DomesticusFrance_1	14	0.120879	0.680607
DomesticusGermany	DomesticusFrance_1	15	0.20979	0.512841
DomesticusGermany	DomesticusFrance_1	16	0.163636	0.630685
DomesticusGermany	DomesticusFrance_1	17	-0.0272727	0.936558
DomesticusGermany	DomesticusFrance_1	18	0.563636	0.0709517
DomesticusGermany	DomesticusFrance_1	19	0.428571	0.337368
DomesticusGermany	DomesticusFrance_1	X	0.117544	0.631764
DomesticusIran	DomesticusFrance_1	1	0.238848	0.284397
DomesticusIran	DomesticusFrance_1	2	0.605195	0.00365067
DomesticusIran	DomesticusFrance_1	3	0.638803	0.00432212
DomesticusIran	DomesticusFrance_1	4	0.446852	0.0630103
DomesticusIran	DomesticusFrance_1	5	0.732843	0.000818701
DomesticusIran	DomesticusFrance_1	6	0.740196	0.00067992
DomesticusIran	DomesticusFrance_1	7	0.375	0.138035
DomesticusIran	DomesticusFrance_1	8	0.432143	0.107693
DomesticusIran	DomesticusFrance_1	9	0.49011	0.0752201
DomesticusIran	DomesticusFrance_1	10	-0.00357143	0.989921
DomesticusIran	DomesticusFrance_1	11	0.38022	0.179906
DomesticusIran	DomesticusFrance_1	12	0.424176	0.130637
DomesticusIran	DomesticusFrance_1	13	0.643956	0.0129422
DomesticusIran	DomesticusFrance_1	14	0.507692	0.0638392
DomesticusIran	DomesticusFrance_1	15	0.314685	0.319139
DomesticusIran	DomesticusFrance_1	16	0.245455	0.466922
DomesticusIran	DomesticusFrance_1	17	0.627273	0.0388453
DomesticusIran	DomesticusFrance_1	18	0.127273	0.709215
DomesticusIran	DomesticusFrance_1	19	-0.607143	0.148231
DomesticusIran	DomesticusFrance_1	X	0.0701754	0.775282
MusculusAfghanistan	DomesticusFrance_1	1	0.218521	0.328569
MusculusAfghanistan	DomesticusFrance_1	2	0.181818	0.430238
MusculusAfghanistan	DomesticusFrance_1	3	0.318885	0.197128
MusculusAfghanistan	DomesticusFrance_1	4	0.209494	0.404102
MusculusAfghanistan	DomesticusFrance_1	5	-0.156863	0.547681
MusculusAfghanistan	DomesticusFrance_1	6	0.308824	0.227786
MusculusAfghanistan	DomesticusFrance_1	7	0.414216	0.0983312
MusculusAfghanistan	DomesticusFrance_1	8	0.653571	0.00823037
MusculusAfghanistan	DomesticusFrance_1	9	0.586813	0.0273844
MusculusAfghanistan	DomesticusFrance_1	10	-0.0928571	0.742045
MusculusAfghanistan	DomesticusFrance_1	11	0.252747	0.383315
MusculusAfghanistan	DomesticusFrance_1	12	-0.00659341	0.982153
MusculusAfghanistan	DomesticusFrance_1	13	0.542857	0.044864
MusculusAfghanistan	DomesticusFrance_1	14	0.0901099	0.759339
MusculusAfghanistan	DomesticusFrance_1	15	0.657343	0.0201855
MusculusAfghanistan	DomesticusFrance_1	16	0.472727	0.141999
MusculusAfghanistan	DomesticusFrance_1	17	0.518182	0.102492
MusculusAfghanistan	DomesticusFrance_1	18	0.518182	0.102492
MusculusAfghanistan	DomesticusFrance_1	19	-0.464286	0.293934
MusculusAfghanistan	DomesticusFrance_1	X	0.261404	0.279691
MusculusCzech	DomesticusFrance_1	1	0.176736	0.431398
MusculusCzech	DomesticusFrance_1	2	0.184416	0.423566
MusculusCzech	DomesticusFrance_1	3	0.28999	0.243092
MusculusCzech	DomesticusFrance_1	4	0.271414	0.275952
MusculusCzech	DomesticusFrance_1	5	0.335784	0.187614
MusculusCzech	DomesticusFrance_1	6	0.232843	0.36846
MusculusCzech	DomesticusFrance_1	7	0.590686	0.0125364
MusculusCzech	DomesticusFrance_1	8	-0.00714286	0.979844
MusculusCzech	DomesticusFrance_1	9	0.375824	0.18541
MusculusCzech	DomesticusFrance_1	10	-0.0964286	0.732453
MusculusCzech	DomesticusFrance_1	11	-0.345055	0.226949
MusculusCzech	DomesticusFrance_1	12	0.178022	0.542597
MusculusCzech	DomesticusFrance_1	13	0.142857	0.626117
MusculusCzech	DomesticusFrance_1	14	0.12967	0.658619
MusculusCzech	DomesticusFrance_1	15	0.524476	0.0800194
MusculusCzech	DomesticusFrance_1	16	0.145455	0.669579
MusculusCzech	DomesticusFrance_1	17	0.509091	0.109737
MusculusCzech	DomesticusFrance_1	18	-0.109091	0.749509
MusculusCzech	DomesticusFrance_1	19	0.178571	0.701658
MusculusCzech	DomesticusFrance_1	X	0.0298246	0.90353
MusculusKazakhstan	DomesticusFrance_1	1	0.00508187	0.982093
MusculusKazakhstan	DomesticusFrance_1	2	0.320779	0.156257
MusculusKazakhstan	DomesticusFrance_1	3	0.223942	0.371686
MusculusKazakhstan	DomesticusFrance_1	4	-0.0175439	0.944915
MusculusKazakhstan	DomesticusFrance_1	5	0.27451	0.286298
MusculusKazakhstan	DomesticusFrance_1	6	0.389706	0.122034
MusculusKazakhstan	DomesticusFrance_1	7	0.306373	0.23169
MusculusKazakhstan	DomesticusFrance_1	8	-0.267857	0.334444
MusculusKazakhstan	DomesticusFrance_1	9	-0.301099	0.295514
MusculusKazakhstan	DomesticusFrance_1	10	0.639286	0.0102884
MusculusKazakhstan	DomesticusFrance_1	11	0.182418	0.532509
MusculusKazakhstan	DomesticusFrance_1	12	0.261538	0.366411
MusculusKazakhstan	DomesticusFrance_1	13	0.424176	0.130637
MusculusKazakhstan	DomesticusFrance_1	14	-0.252747	0.383315
MusculusKazakhstan	DomesticusFrance_1	15	0.307692	0.330589
MusculusKazakhstan	DomesticusFrance_1	16	0.209091	0.537221
MusculusKazakhstan	DomesticusFrance_1	17	0.627273	0.0388453
MusculusKazakhstan	DomesticusFrance_1	18	0.272727	0.417141
MusculusKazakhstan	DomesticusFrance_1	19	-0.428571	0.337368
MusculusKazakhstan	DomesticusFrance_1	X	0.168421	0.490672
DomesticusFrance_1	DomesticusFrance_2	1	0.448899	0.0361145
DomesticusFrance_1	DomesticusFrance_2	2	0.253247	0.268018
DomesticusFrance_1	DomesticusFrance_2	3	-0.106295	0.67464
DomesticusFrance_1	DomesticusFrance_2	4	-0.141383	0.575754
DomesticusFrance_1	DomesticusFrance_2	5	0.303922	0.235636
DomesticusFrance_1	DomesticusFrance_2	6	0.411765	0.10054
DomesticusFrance_1	DomesticusFrance_2	7	0.232843	0.36846
DomesticusFrance_1	DomesticusFrance_2	8	0.0107143	0.96977
DomesticusFrance_1	DomesticusFrance_2	9	0.103297	0.725282
DomesticusFrance_1	DomesticusFrance_2	10	0.185714	0.507541
DomesticusFrance_1	DomesticusFrance_2	11	0.301099	0.295514
DomesticusFrance_1	DomesticusFrance_2	12	0.476923	0.0846484
DomesticusFrance_1	DomesticusFrance_2	13	0.301099	0.295514
DomesticusFrance_1	DomesticusFrance_2	14	0.463736	0.0948763
DomesticusFrance_1	DomesticusFrance_2	15	0.384615	0.21702
DomesticusFrance_1	DomesticusFrance_2	16	-0.136364	0.689309
DomesticusFrance_1	DomesticusFrance_2	17	0.790909	0.00374608
DomesticusFrance_1	DomesticusFrance_2	18	0.190909	0.573913
DomesticusFrance_1	DomesticusFrance_2	19	0.75	0.0521814
DomesticusFrance_1	DomesticusFrance_2	X	0.4	0.0897187
DomesticusGermany	DomesticusFrance_2	1	0.503106	0.017
DomesticusGermany	DomesticusFrance_2	2	0.146753	0.525572
DomesticusGermany	DomesticusFrance_2	3	0.188854	0.452946
DomesticusGermany	DomesticusFrance_2	4	0.147575	0.55897
DomesticusGermany	DomesticusFrance_2	5	0.203431	0.433555
DomesticusGermany	DomesticusFrance_2	6	0.507353	0.0376329
DomesticusGermany	DomesticusFrance_2	7	0.176471	0.498068
DomesticusGermany	DomesticusFrance_2	8	-0.167857	0.549856
DomesticusGermany	DomesticusFrance_2	9	-0.0417582	0.887287
DomesticusGermany	DomesticusFrance_2	10	0.478571	0.0711308
DomesticusGermany	DomesticusFrance_2	11	-0.204396	0.483346
DomesticusGermany	DomesticusFrance_2	12	0.621978	0.0175503
DomesticusGermany	DomesticusFrance_2	13	0.138462	0.636885
DomesticusGermany	DomesticusFrance_2	14	-0.112088	0.702833
DomesticusGermany	DomesticusFrance_2	15	-0.461538	0.130948
DomesticusGermany	DomesticusFrance_2	16	0.163636	0.630685
DomesticusGermany	DomesticusFrance_2	17	0.0181818	0.957685
DomesticusGermany	DomesticusFrance_2	18	0	1
DomesticusGermany	DomesticusFrance_2	19	0.464286	0.293934
DomesticusGermany	DomesticusFrance_2	X	0.0333333	0.892241
DomesticusIran	DomesticusFrance_2	1	-0.0604178	0.789402
DomesticusIran	DomesticusFrance_2	2	0.471429	0.0309781
DomesticusIran	DomesticusFrance_2	3	0.0299278	0.90616
DomesticusIran	DomesticusFrance_2	4	0.376677	0.123372
DomesticusIran	DomesticusFrance_2	5	0.585784	0.013479
DomesticusIran	DomesticusFrance_2	6	0.134804	0.605966
DomesticusIran	DomesticusFrance_2	7	0.220588	0.394889
DomesticusIran	DomesticusFrance_2	8	0.317857	0.248291
DomesticusIran	DomesticusFrance_2	9	0.687912	0.00654004
DomesticusIran	DomesticusFrance_2	10	0.721429	0.00239887
DomesticusIran	DomesticusFrance_2	11	0.481319	0.0814183
DomesticusIran	DomesticusFrance_2	12	0.410989	0.144333
DomesticusIran	DomesticusFrance_2	13	0.125275	0.669582
DomesticusIran	DomesticusFrance_2	14	0.221978	0.44563
DomesticusIran	DomesticusFrance_2	15	-0.244755	0.443262
DomesticusIran	DomesticusFrance_2	16	0.209091	0.537221
DomesticusIran	DomesticusFrance_2	17	0.672727	0.023313
DomesticusIran	DomesticusFrance_2	18	0.390909	0.23454
DomesticusIran	DomesticusFrance_2	19	-0.428571	0.337368
DomesticusIran	DomesticusFrance_2	X	0.240351	0.321602
MusculusAfghanistan	DomesticusFrance_2	1	0.359684	0.100145
MusculusAfghanistan	DomesticusFrance_2	2	0.472727	0.0304552
MusculusAfghanistan	DomesticusFrance_2	3	0.308566	0.212829
MusculusAfghanistan	DomesticusFrance_2	4	0.420021	0.0826736
MusculusAfghanistan	DomesticusFrance_2	5	-0.313725	0.220104
MusculusAfghanistan	DomesticusFrance_2	6	0.0637255	0.808021
MusculusAfghanistan	DomesticusFrance_2	7	0.235294	0.363295
MusculusAfghanistan	DomesticusFrance_2	8	-0.135714	0.62962
MusculusAfghanistan	DomesticusFrance_2	9	0.0945055	0.747938
MusculusAfghanistan	DomesticusFrance_2	10	-0.378571	0.164091
MusculusAfghanistan	DomesticusFrance_2	11	0.432967	0.12201
MusculusAfghanistan	DomesticusFrance_2	12	0.0945055	0.747938
MusculusAfghanistan	DomesticusFrance_2	13	0.643956	0.0129422
MusculusAfghanistan	DomesticusFrance_2	14	0.0417582	0.887287
MusculusAfghanistan	DomesticusFrance_2	15	0.167832	0.602099
MusculusAfghanistan	DomesticusFrance_2	16	-0.127273	0.709215
MusculusAfghanistan	DomesticusFrance_2	17	0.436364	0.179665
MusculusAfghanistan	DomesticusFrance_2	18	0.618182	0.0426456
MusculusAfghanistan	DomesticusFrance_2	19	-0.464286	0.293934
MusculusAfghanistan	DomesticusFrance_2	X	0.312281	0.193042
MusculusCzech	DomesticusFrance_2	1	0.377753	0.0830454
MusculusCzech	DomesticusFrance_2	2	-0.0194805	0.933206
MusculusCzech	DomesticusFrance_2	3	0.28999	0.243092
MusculusCzech	DomesticusFrance_2	4	0.281734	0.257375
MusculusCzech	DomesticusFrance_2	5	0.151961	0.560416
MusculusCzech	DomesticusFrance_2	6	0.125	0.632641
MusculusCzech	DomesticusFrance_2	7	0.541667	0.0247148
MusculusCzech	DomesticusFrance_2	8	0.114286	0.685066
MusculusCzech	DomesticusFrance_2	9	0.674725	0.00811771
MusculusCzech	DomesticusFrance_2	10	-0.278571	0.314709
MusculusCzech	DomesticusFrance_2	11	-0.406593	0.149102
MusculusCzech	DomesticusFrance_2	12	-0.0769231	0.793806
MusculusCzech	DomesticusFrance_2	13	0.331868	0.246377
MusculusCzech	DomesticusFrance_2	14	0.345055	0.226949
MusculusCzech	DomesticusFrance_2	15	0.027972	0.931234
MusculusCzech	DomesticusFrance_2	16	0.572727	0.0655431
MusculusCzech	DomesticusFrance_2	17	0.409091	0.211545
MusculusCzech	DomesticusFrance_2	18	0.309091	0.355028
MusculusCzech	DomesticusFrance_2	19	-0.285714	0.534509
MusculusCzech	DomesticusFrance_2	X	0.045614	0.852896
MusculusKazakhstan	DomesticusFrance_2	1	-0.190288	0.396315
MusculusKazakhstan	DomesticusFrance_2	2	0.0753247	0.745555
MusculusKazakhstan	DomesticusFrance_2	3	-0.201238	0.423288
MusculusKazakhstan	DomesticusFrance_2	4	0.0959752	0.704812
MusculusKazakhstan	DomesticusFrance_2	5	0.546569	0.0231938
MusculusKazakhstan	DomesticusFrance_2	6	0.0906863	0.729235
MusculusKazakhstan	DomesticusFrance_2	7	0.303922	0.235636
MusculusKazakhstan	DomesticusFrance_2	8	0.253571	0.361816
MusculusKazakhstan	DomesticusFrance_2	9	0.569231	0.0336194
MusculusKazakhstan	DomesticusFrance_2	10	0.357143	0.191275
MusculusKazakhstan	DomesticusFrance_2	11	0.336264	0.239792
MusculusKazakhstan	DomesticusFrance_2	12	0.204396	0.483346
MusculusKazakhstan	DomesticusFrance_2	13	0.503297	0.0665604
MusculusKazakhstan	DomesticusFrance_2	14	0.134066	0.64772
MusculusKazakhstan	DomesticusFrance_2	15	-0.300699	0.34226
MusculusKazakhstan	DomesticusFrance_2	16	0.590909	0.0555756
MusculusKazakhstan	DomesticusFrance_2	17	0.418182	0.20057
MusculusKazakhstan	DomesticusFrance_2	18	0.727273	0.011205
MusculusKazakhstan	DomesticusFrance_2	19	-0.535714	0.215217
MusculusKazakhstan	DomesticusFrance_2	X	0.626316	0.00411697
DomesticusIran	DomesticusGermany	1	-0.0581592	0.797113
DomesticusIran	DomesticusGermany	2	0.357143	0.111981
DomesticusIran	DomesticusGermany	3	0.271414	0.275952
DomesticusIran	DomesticusGermany	4	0.525284	0.0251836
DomesticusIran	DomesticusGermany	5	0.0857843	0.743395
DomesticusIran	DomesticusGermany	6	0.401961	0.10973
DomesticusIran	DomesticusGermany	7	0.465686	0.0595782
DomesticusIran	DomesticusGermany	8	-0.142857	0.611522
DomesticusIran	DomesticusGermany	9	0.27033	0.349919
DomesticusIran	DomesticusGermany	10	0.521429	0.0462192
DomesticusIran	DomesticusGermany	11	-0.116484	0.691691
DomesticusIran	DomesticusGermany	12	0.551648	0.0408491
DomesticusIran	DomesticusGermany	13	0.292308	0.310526
DomesticusIran	DomesticusGermany	14	0.534066	0.0491599
DomesticusIran	DomesticusGermany	15	0.0699301	0.829024
DomesticusIran	DomesticusGermany	16	-0.0272727	0.936558
DomesticusIran	DomesticusGermany	17	0.363636	0.271638
DomesticusIran	DomesticusGermany	18	0.209091	0.537221
DomesticusIran	DomesticusGermany	19	-0.321429	0.482072
DomesticusIran	DomesticusGermany	X	0.357895	0.13246
MusculusAfghanistan	DomesticusGermany	1	0.330322	0.133246
MusculusAfghanistan	DomesticusGermany	2	0.377922	0.0911966
MusculusAfghanistan	DomesticusGermany	3	0.395253	0.104497
MusculusAfghanistan	DomesticusGermany	4	0.649123	0.00355837
MusculusAfghanistan	DomesticusGermany	5	-0.0294118	0.91078
MusculusAfghanistan	DomesticusGermany	6	0.333333	0.191058
MusculusAfghanistan	DomesticusGermany	7	0.196078	0.450705
MusculusAfghanistan	DomesticusGermany	8	0.678571	0.00541655
MusculusAfghanistan	DomesticusGermany	9	0.0549451	0.852008
MusculusAfghanistan	DomesticusGermany	10	-0.0321429	0.909462
MusculusAfghanistan	DomesticusGermany	11	-0.138462	0.636885
MusculusAfghanistan	DomesticusGermany	12	0.437363	0.117845
MusculusAfghanistan	DomesticusGermany	13	0.0417582	0.887287
MusculusAfghanistan	DomesticusGermany	14	0.630769	0.0155782
MusculusAfghanistan	DomesticusGermany	15	0.146853	0.648796
MusculusAfghanistan	DomesticusGermany	16	0.436364	0.179665
MusculusAfghanistan	DomesticusGermany	17	-0.372727	0.258926
MusculusAfghanistan	DomesticusGermany	18	0.181818	0.592615
MusculusAfghanistan	DomesticusGermany	19	-0.75	0.0521814
MusculusAfghanistan	DomesticusGermany	X	0.0157895	0.948846
MusculusCzech	DomesticusGermany	1	0.123659	0.583509
MusculusCzech	DomesticusGermany	2	0.477922	0.028433
MusculusCzech	DomesticusGermany	3	0.244582	0.328004
MusculusCzech	DomesticusGermany	4	0.636739	0.00448985
MusculusCzech	DomesticusGermany	5	0.0514706	0.844467
MusculusCzech	DomesticusGermany	6	0.598039	0.0112211
MusculusCzech	DomesticusGermany	7	0.436275	0.0799889
MusculusCzech	DomesticusGermany	8	0.2	0.474814
MusculusCzech	DomesticusGermany	9	0.0285714	0.922761
MusculusCzech	DomesticusGermany	10	-0.0107143	0.96977
MusculusCzech	DomesticusGermany	11	-0.213187	0.464303
MusculusCzech	DomesticusGermany	12	0.301099	0.295514
MusculusCzech	DomesticusGermany	13	0.736264	0.00267645
MusculusCzech	DomesticusGermany	14	-0.010989	0.970258
MusculusCzech	DomesticusGermany	15	-0.230769	0.470532
MusculusCzech	DomesticusGermany	16	0.281818	0.401145
MusculusCzech	DomesticusGermany	17	-0.172727	0.611542
MusculusCzech	DomesticusGermany	18	-0.118182	0.729285
MusculusCzech	DomesticusGermany	19	0.321429	0.482072
MusculusCzech	DomesticusGermany	X	-0.00175439	0.994313
MusculusKazakhstan	DomesticusGermany	1	0.0141163	0.950285
MusculusKazakhstan	DomesticusGermany	2	0.396104	0.0754764
MusculusKazakhstan	DomesticusGermany	3	0.0505676	0.842056
MusculusKazakhstan	DomesticusGermany	4	0.417957	0.0843526
MusculusKazakhstan	DomesticusGermany	5	0.159314	0.541362
MusculusKazakhstan	DomesticusGermany	6	0.169118	0.516418
MusculusKazakhstan	DomesticusGermany	7	0.161765	0.535076
MusculusKazakhstan	DomesticusGermany	8	0.167857	0.549856
MusculusKazakhstan	DomesticusGermany	9	0.103297	0.725282
MusculusKazakhstan	DomesticusGermany	10	0.307143	0.265473
MusculusKazakhstan	DomesticusGermany	11	-0.191209	0.512584
MusculusKazakhstan	DomesticusGermany	12	0.516484	0.0586372
MusculusKazakhstan	DomesticusGermany	13	0.243956	0.400625
MusculusKazakhstan	DomesticusGermany	14	-0.032967	0.910919
MusculusKazakhstan	DomesticusGermany	15	0.538462	0.0708943
MusculusKazakhstan	DomesticusGermany	16	0.0363636	0.915468
MusculusKazakhstan	DomesticusGermany	17	-0.309091	0.355028
MusculusKazakhstan	DomesticusGermany	18	0.0454545	0.894427
MusculusKazakhstan	DomesticusGermany	19	0.0714286	0.879048
MusculusKazakhstan	DomesticusGermany	X	0.24386	0.314372
MusculusAfghanistan	DomesticusIran	1	0.0931677	0.680057
MusculusAfghanistan	DomesticusIran	2	0.403896	0.0693995
MusculusAfghanistan	DomesticusIran	3	0.24871	0.319645
MusculusAfghanistan	DomesticusIran	4	0.640867	0.00415955
MusculusAfghanistan	DomesticusIran	5	-0.375	0.138035
MusculusAfghanistan	DomesticusIran	6	0.32598	0.201637
MusculusAfghanistan	DomesticusIran	7	0.272059	0.290796
MusculusAfghanistan	DomesticusIran	8	0.446429	0.0952932
MusculusAfghanistan	DomesticusIran	9	0.226374	0.436435
MusculusAfghanistan	DomesticusIran	10	-0.232143	0.405099
MusculusAfghanistan	DomesticusIran	11	0.573626	0.0319708
MusculusAfghanistan	DomesticusIran	12	0.604396	0.0220569
MusculusAfghanistan	DomesticusIran	13	0.103297	0.725282
MusculusAfghanistan	DomesticusIran	14	0.292308	0.310526
MusculusAfghanistan	DomesticusIran	15	0.258741	0.416775
MusculusAfghanistan	DomesticusIran	16	0.0727273	0.831716
MusculusAfghanistan	DomesticusIran	17	0.363636	0.271638
MusculusAfghanistan	DomesticusIran	18	0.536364	0.0889534
MusculusAfghanistan	DomesticusIran	19	0.142857	0.759945
MusculusAfghanistan	DomesticusIran	X	0.333333	0.163139
MusculusCzech	DomesticusIran	1	-0.256917	0.248414
MusculusCzech	DomesticusIran	2	0.602597	0.00383927
MusculusCzech	DomesticusIran	3	0.325077	0.188085
MusculusCzech	DomesticusIran	4	0.642931	0.00400201
MusculusCzech	DomesticusIran	5	0.110294	0.673459
MusculusCzech	DomesticusIran	6	0.306373	0.23169
MusculusCzech	DomesticusIran	7	0.473039	0.0551445
MusculusCzech	DomesticusIran	8	0.192857	0.491049
MusculusCzech	DomesticusIran	9	0.569231	0.0336194
MusculusCzech	DomesticusIran	10	-0.321429	0.242719
MusculusCzech	DomesticusIran	11	-0.252747	0.383315
MusculusCzech	DomesticusIran	12	0.195604	0.50275
MusculusCzech	DomesticusIran	13	0.164835	0.573346
MusculusCzech	DomesticusIran	14	0.358242	0.208498
MusculusCzech	DomesticusIran	15	0.615385	0.0331699
MusculusCzech	DomesticusIran	16	0.390909	0.23454
MusculusCzech	DomesticusIran	17	0.518182	0.102492
MusculusCzech	DomesticusIran	18	0.818182	0.00208314
MusculusCzech	DomesticusIran	19	0.214286	0.644512
MusculusCzech	DomesticusIran	X	0.268421	0.26651
MusculusKazakhstan	DomesticusIran	1	0.302089	0.171816
MusculusKazakhstan	DomesticusIran	2	0.638961	0.00182072
MusculusKazakhstan	DomesticusIran	3	0.562436	0.015111
MusculusKazakhstan	DomesticusIran	4	0.422085	0.081019
MusculusKazakhstan	DomesticusIran	5	0.286765	0.264446
MusculusKazakhstan	DomesticusIran	6	0.534314	0.0271398
MusculusKazakhstan	DomesticusIran	7	0.0245098	0.925608
MusculusKazakhstan	DomesticusIran	8	0.360714	0.186554
MusculusKazakhstan	DomesticusIran	9	0.27033	0.349919
MusculusKazakhstan	DomesticusIran	10	0.278571	0.314709
MusculusKazakhstan	DomesticusIran	11	0.578022	0.030383
MusculusKazakhstan	DomesticusIran	12	0.556044	0.0389437
MusculusKazakhstan	DomesticusIran	13	0.389011	0.169217
MusculusKazakhstan	DomesticusIran	14	0.27033	0.349919
MusculusKazakhstan	DomesticusIran	15	0.118881	0.712884
MusculusKazakhstan	DomesticusIran	16	0.790909	0.00374608
MusculusKazakhstan	DomesticusIran	17	0.127273	0.709215
MusculusKazakhstan	DomesticusIran	18	0.381818	0.24656
MusculusKazakhstan	DomesticusIran	19	-0.0714286	0.879048
MusculusKazakhstan	DomesticusIran	X	0.738596	0.000304302
MusculusAfghanistan	MusculusCzech	1	0.0287973	0.898772
MusculusAfghanistan	MusculusCzech	2	0.177922	0.44035
MusculusAfghanistan	MusculusCzech	3	0.240454	0.33649
MusculusAfghanistan	MusculusCzech	4	0.795666	7.86687e-05
MusculusAfghanistan	MusculusCzech	5	0.436275	0.0799889
MusculusAfghanistan	MusculusCzech	6	0.495098	0.0433144
MusculusAfghanistan	MusculusCzech	7	0.227941	0.378911
MusculusAfghanistan	MusculusCzech	8	0.235714	0.397703
MusculusAfghanistan	MusculusCzech	9	0.336264	0.239792
MusculusAfghanistan	MusculusCzech	10	0.0321429	0.909462
MusculusAfghanistan	MusculusCzech	11	-0.265934	0.358113
MusculusAfghanistan	MusculusCzech	12	0.485714	0.0782759
MusculusAfghanistan	MusculusCzech	13	0.0681319	0.816984
MusculusAfghanistan	MusculusCzech	14	0.221978	0.44563
MusculusAfghanistan	MusculusCzech	15	0.587413	0.0446093
MusculusAfghanistan	MusculusCzech	16	0.563636	0.0709517
MusculusAfghanistan	MusculusCzech	17	0.7	0.016471
MusculusAfghanistan	MusculusCzech	18	0.281818	0.401145
MusculusAfghanistan	MusculusCzech	19	-0.428571	0.337368
MusculusAfghanistan	MusculusCzech	X	-0.117544	0.631764
MusculusAfghanistan	MusculusKazakhstan	1	0.1214	0.590455
MusculusAfghanistan	MusculusKazakhstan	2	0.357143	0.111981
MusculusAfghanistan	MusculusKazakhstan	3	0.186791	0.457989
MusculusAfghanistan	MusculusKazakhstan	4	0.684211	0.00173755
MusculusAfghanistan	MusculusKazakhstan	5	0.0808824	0.757633
MusculusAfghanistan	MusculusKazakhstan	6	0.196078	0.450705
MusculusAfghanistan	MusculusKazakhstan	7	0.301471	0.239624
MusculusAfghanistan	MusculusKazakhstan	8	0.025	0.929529
MusculusAfghanistan	MusculusKazakhstan	9	-0.178022	0.542597
MusculusAfghanistan	MusculusKazakhstan	10	0.0321429	0.909462
MusculusAfghanistan	MusculusKazakhstan	11	0.846154	0.000136256
MusculusAfghanistan	MusculusKazakhstan	12	0.503297	0.0665604
MusculusAfghanistan	MusculusKazakhstan	13	0.283516	0.325966
MusculusAfghanistan	MusculusKazakhstan	14	-0.265934	0.358113
MusculusAfghanistan	MusculusKazakhstan	15	0.58042	0.047856
MusculusAfghanistan	MusculusKazakhstan	16	0.2	0.555445
MusculusAfghanistan	MusculusKazakhstan	17	0.563636	0.0709517
MusculusAfghanistan	MusculusKazakhstan	18	0.6	0.0510033
MusculusAfghanistan	MusculusKazakhstan	19	0.428571	0.337368
MusculusAfghanistan	MusculusKazakhstan	X	0.545614	0.015677
MusculusCzech	MusculusKazakhstan	1	0.230943	0.301112
MusculusCzech	MusculusKazakhstan	2	0.703896	0.000369522
MusculusCzech	MusculusKazakhstan	3	0.314757	0.203314
MusculusCzech	MusculusKazakhstan	4	0.568627	0.0138004
MusculusCzech	MusculusKazakhstan	5	0.497549	0.0421293
MusculusCzech	MusculusKazakhstan	6	0.218137	0.400295
MusculusCzech	MusculusKazakhstan	7	0.0196078	0.940458
MusculusCzech	MusculusKazakhstan	8	0.392857	0.147467
MusculusCzech	MusculusKazakhstan	9	0.389011	0.169217
MusculusCzech	MusculusKazakhstan	10	-0.242857	0.383128
MusculusCzech	MusculusKazakhstan	11	-0.0593407	0.840302
MusculusCzech	MusculusKazakhstan	12	-0.0857143	0.770785
MusculusCzech	MusculusKazakhstan	13	-0.0945055	0.747938
MusculusCzech	MusculusKazakhstan	14	0.318681	0.266785
MusculusCzech	MusculusKazakhstan	15	0.391608	0.208063
MusculusCzech	MusculusKazakhstan	16	0.627273	0.0388453
MusculusCzech	MusculusKazakhstan	17	0.718182	0.0127996
MusculusCzech	MusculusKazakhstan	18	0.209091	0.537221
MusculusCzech	MusculusKazakhstan	19	0.178571	0.701658
MusculusCzech	MusculusKazakhstan	X	-0.054386	0.82499

## Sheet: 10Mb
Population1	Population2	Chromosome	SpearmanRho	Pvalue
CastaneusTaiwan	CastaneusIndia	1	0.276692	0.237619
CastaneusTaiwan	CastaneusIndia	2	0.694737	0.00096303
CastaneusTaiwan	CastaneusIndia	3	0.391176	0.134071
CastaneusTaiwan	CastaneusIndia	4	0.0794118	0.770025
CastaneusTaiwan	CastaneusIndia	5	0.538235	0.0314932
CastaneusTaiwan	CastaneusIndia	6	-0.0178571	0.949635
CastaneusTaiwan	CastaneusIndia	7	0.217857	0.435393
CastaneusTaiwan	CastaneusIndia	8	-0.318681	0.288583
CastaneusTaiwan	CastaneusIndia	9	0.0494505	0.872544
CastaneusTaiwan	CastaneusIndia	10	0.705495	0.00481956
CastaneusTaiwan	CastaneusIndia	11	0.642857	0.0177925
CastaneusTaiwan	CastaneusIndia	12	0.725275	0.00502324
CastaneusTaiwan	CastaneusIndia	13	0.153846	0.615799
CastaneusTaiwan	CastaneusIndia	14	0.450549	0.122332
CastaneusTaiwan	CastaneusIndia	15	0.245455	0.466922
CastaneusTaiwan	CastaneusIndia	16	0.636364	0.0479117
CastaneusTaiwan	CastaneusIndia	17	0.10303	0.776998
CastaneusTaiwan	CastaneusIndia	18	0.345455	0.328227
CastaneusTaiwan	CastaneusIndia	19	0.428571	0.337368
CastaneusTaiwan	CastaneusIndia	X	0.25903	0.299305
DomesticusFrance_1	CastaneusIndia	1	0.380451	0.097968
DomesticusFrance_1	CastaneusIndia	2	0.121053	0.621549
DomesticusFrance_1	CastaneusIndia	3	0.294118	0.268847
DomesticusFrance_1	CastaneusIndia	4	0.608824	0.0123152
DomesticusFrance_1	CastaneusIndia	5	0.597059	0.0146097
DomesticusFrance_1	CastaneusIndia	6	0.107143	0.703901
DomesticusFrance_1	CastaneusIndia	7	-0.107143	0.703901
DomesticusFrance_1	CastaneusIndia	8	-0.0604396	0.844502
DomesticusFrance_1	CastaneusIndia	9	0.489011	0.0899131
DomesticusFrance_1	CastaneusIndia	10	0.336264	0.239792
DomesticusFrance_1	CastaneusIndia	11	0.159341	0.603088
DomesticusFrance_1	CastaneusIndia	12	0.620879	0.0235382
DomesticusFrance_1	CastaneusIndia	13	0.835165	0.000380208
DomesticusFrance_1	CastaneusIndia	14	0.269231	0.373733
DomesticusFrance_1	CastaneusIndia	15	0.418182	0.20057
DomesticusFrance_1	CastaneusIndia	16	-0.175758	0.627188
DomesticusFrance_1	CastaneusIndia	17	0.0424242	0.907364
DomesticusFrance_1	CastaneusIndia	18	0.454545	0.186905
DomesticusFrance_1	CastaneusIndia	19	0.428571	0.337368
DomesticusFrance_1	CastaneusIndia	X	0.254902	0.307345
DomesticusFrance_2	CastaneusIndia	1	0.538346	0.0143355
DomesticusFrance_2	CastaneusIndia	2	0.649123	0.00263663
DomesticusFrance_2	CastaneusIndia	3	0.0617647	0.820242
DomesticusFrance_2	CastaneusIndia	4	0.311765	0.2398
DomesticusFrance_2	CastaneusIndia	5	0.376471	0.150648
DomesticusFrance_2	CastaneusIndia	6	0.375	0.168433
DomesticusFrance_2	CastaneusIndia	7	-0.271429	0.327789
DomesticusFrance_2	CastaneusIndia	8	0.263736	0.383937
DomesticusFrance_2	CastaneusIndia	9	0.269231	0.373733
DomesticusFrance_2	CastaneusIndia	10	0.318681	0.266785
DomesticusFrance_2	CastaneusIndia	11	0.549451	0.0517706
DomesticusFrance_2	CastaneusIndia	12	0.467033	0.107609
DomesticusFrance_2	CastaneusIndia	13	0.604396	0.0286727
DomesticusFrance_2	CastaneusIndia	14	0.324176	0.279882
DomesticusFrance_2	CastaneusIndia	15	0.136364	0.689309
DomesticusFrance_2	CastaneusIndia	16	0.369697	0.29305
DomesticusFrance_2	CastaneusIndia	17	0.781818	0.00754701
DomesticusFrance_2	CastaneusIndia	18	0.636364	0.0479117
DomesticusFrance_2	CastaneusIndia	19	0.964286	0.000454149
DomesticusFrance_2	CastaneusIndia	X	0.386997	0.112611
DomesticusGermany	CastaneusIndia	1	0.744361	0.000167396
DomesticusGermany	CastaneusIndia	2	0.315789	0.187821
DomesticusGermany	CastaneusIndia	3	0.714706	0.00186274
DomesticusGermany	CastaneusIndia	4	0.379412	0.147227
DomesticusGermany	CastaneusIndia	5	0.6	0.0140071
DomesticusGermany	CastaneusIndia	6	0.353571	0.196072
DomesticusGermany	CastaneusIndia	7	0.407143	0.132013
DomesticusGermany	CastaneusIndia	8	0.543956	0.0546465
DomesticusGermany	CastaneusIndia	9	0.598901	0.0305541
DomesticusGermany	CastaneusIndia	10	0.613187	0.0197063
DomesticusGermany	CastaneusIndia	11	0.126374	0.680785
DomesticusGermany	CastaneusIndia	12	0.675824	0.0112252
DomesticusGermany	CastaneusIndia	13	0.582418	0.0367413
DomesticusGermany	CastaneusIndia	14	0.565934	0.0437926
DomesticusGermany	CastaneusIndia	15	0.372727	0.258926
DomesticusGermany	CastaneusIndia	16	-0.333333	0.346594
DomesticusGermany	CastaneusIndia	17	0.551515	0.0984012
DomesticusGermany	CastaneusIndia	18	0.272727	0.445838
DomesticusGermany	CastaneusIndia	19	0.357143	0.431611
DomesticusGermany	CastaneusIndia	X	0.213622	0.394688
DomesticusIran	CastaneusIndia	1	0.365414	0.113122
DomesticusIran	CastaneusIndia	2	0.454386	0.0506517
DomesticusIran	CastaneusIndia	3	0.447059	0.0825369
DomesticusIran	CastaneusIndia	4	0.402941	0.121746
DomesticusIran	CastaneusIndia	5	0.594118	0.0152324
DomesticusIran	CastaneusIndia	6	0.3	0.277317
DomesticusIran	CastaneusIndia	7	0.485714	0.0664263
DomesticusIran	CastaneusIndia	8	-0.0604396	0.844502
DomesticusIran	CastaneusIndia	9	0.346154	0.246625
DomesticusIran	CastaneusIndia	10	0.331868	0.246377
DomesticusIran	CastaneusIndia	11	0.230769	0.448127
DomesticusIran	CastaneusIndia	12	0.697802	0.00800072
DomesticusIran	CastaneusIndia	13	0.648352	0.0165367
DomesticusIran	CastaneusIndia	14	0.532967	0.0607365
DomesticusIran	CastaneusIndia	15	0.609091	0.0466957
DomesticusIran	CastaneusIndia	16	0.418182	0.229113
DomesticusIran	CastaneusIndia	17	0.818182	0.00381492
DomesticusIran	CastaneusIndia	18	0.369697	0.29305
DomesticusIran	CastaneusIndia	19	0.178571	0.701658
DomesticusIran	CastaneusIndia	X	0.52322	0.0258675
MusculusAfghanistan	CastaneusIndia	1	0.356391	0.122986
MusculusAfghanistan	CastaneusIndia	2	0.664912	0.00189583
MusculusAfghanistan	CastaneusIndia	3	0.526471	0.0361665
MusculusAfghanistan	CastaneusIndia	4	0.479412	0.0602393
MusculusAfghanistan	CastaneusIndia	5	0	1
MusculusAfghanistan	CastaneusIndia	6	0.125	0.657136
MusculusAfghanistan	CastaneusIndia	7	0.339286	0.216029
MusculusAfghanistan	CastaneusIndia	8	0.538462	0.0576344
MusculusAfghanistan	CastaneusIndia	9	0.296703	0.324922
MusculusAfghanistan	CastaneusIndia	10	-0.147253	0.615419
MusculusAfghanistan	CastaneusIndia	11	0.230769	0.448127
MusculusAfghanistan	CastaneusIndia	12	0.571429	0.0413423
MusculusAfghanistan	CastaneusIndia	13	0.39011	0.187574
MusculusAfghanistan	CastaneusIndia	14	0.785714	0.00145419
MusculusAfghanistan	CastaneusIndia	15	0.2	0.555445
MusculusAfghanistan	CastaneusIndia	16	0.333333	0.346594
MusculusAfghanistan	CastaneusIndia	17	0.29697	0.404702
MusculusAfghanistan	CastaneusIndia	18	0.248485	0.488776
MusculusAfghanistan	CastaneusIndia	19	0.535714	0.215217
MusculusAfghanistan	CastaneusIndia	X	0.223942	0.371686
MusculusCzech	CastaneusIndia	1	0.227068	0.335674
MusculusCzech	CastaneusIndia	2	0.37193	0.116879
MusculusCzech	CastaneusIndia	3	-0.0235294	0.931074
MusculusCzech	CastaneusIndia	4	0.541176	0.0304002
MusculusCzech	CastaneusIndia	5	0.735294	0.00117162
MusculusCzech	CastaneusIndia	6	0.439286	0.101361
MusculusCzech	CastaneusIndia	7	0.389286	0.151512
MusculusCzech	CastaneusIndia	8	-0.043956	0.886619
MusculusCzech	CastaneusIndia	9	-0.0989011	0.747868
MusculusCzech	CastaneusIndia	10	-0.0593407	0.840302
MusculusCzech	CastaneusIndia	11	0.203297	0.505315
MusculusCzech	CastaneusIndia	12	0.582418	0.0367413
MusculusCzech	CastaneusIndia	13	0.153846	0.615799
MusculusCzech	CastaneusIndia	14	0.637363	0.0191181
MusculusCzech	CastaneusIndia	15	0.618182	0.0426456
MusculusCzech	CastaneusIndia	16	0.260606	0.467089
MusculusCzech	CastaneusIndia	17	-0.139394	0.700932
MusculusCzech	CastaneusIndia	18	0.515152	0.127553
MusculusCzech	CastaneusIndia	19	-0.285714	0.534509
MusculusCzech	CastaneusIndia	X	0.261094	0.295333
MusculusKazakhstan	CastaneusIndia	1	0.183459	0.438795
MusculusKazakhstan	CastaneusIndia	2	0.442105	0.0580568
MusculusKazakhstan	CastaneusIndia	3	-0.120588	0.656425
MusculusKazakhstan	CastaneusIndia	4	-0.123529	0.648542
MusculusKazakhstan	CastaneusIndia	5	0.776471	0.000404351
MusculusKazakhstan	CastaneusIndia	6	-0.0285714	0.91949
MusculusKazakhstan	CastaneusIndia	7	-0.228571	0.412566
MusculusKazakhstan	CastaneusIndia	8	0.307692	0.306447
MusculusKazakhstan	CastaneusIndia	9	-0.164835	0.590479
MusculusKazakhstan	CastaneusIndia	10	-0.23956	0.40943
MusculusKazakhstan	CastaneusIndia	11	0.252747	0.404774
MusculusKazakhstan	CastaneusIndia	12	0.543956	0.0546465
MusculusKazakhstan	CastaneusIndia	13	0.318681	0.288583
MusculusKazakhstan	CastaneusIndia	14	0.368132	0.215857
MusculusKazakhstan	CastaneusIndia	15	0.8	0.00311043
MusculusKazakhstan	CastaneusIndia	16	0.721212	0.0185732
MusculusKazakhstan	CastaneusIndia	17	-0.0424242	0.907364
MusculusKazakhstan	CastaneusIndia	18	0.515152	0.127553
MusculusKazakhstan	CastaneusIndia	19	0.857143	0.0136973
MusculusKazakhstan	CastaneusIndia	X	0.595459	0.00912596
DomesticusFrance_1	CastaneusTaiwan	1	0.296241	0.204718
DomesticusFrance_1	CastaneusTaiwan	2	-0.0473684	0.8473
DomesticusFrance_1	CastaneusTaiwan	3	0.0382353	0.888198
DomesticusFrance_1	CastaneusTaiwan	4	-0.432353	0.094421
DomesticusFrance_1	CastaneusTaiwan	5	0.5	0.0485803
DomesticusFrance_1	CastaneusTaiwan	6	0.117857	0.675712
DomesticusFrance_1	CastaneusTaiwan	7	0.25	0.368846
DomesticusFrance_1	CastaneusTaiwan	8	0.258242	0.394284
DomesticusFrance_1	CastaneusTaiwan	9	0.142857	0.641516
DomesticusFrance_1	CastaneusTaiwan	10	-0.0681319	0.816984
DomesticusFrance_1	CastaneusTaiwan	11	0.565934	0.0437926
DomesticusFrance_1	CastaneusTaiwan	12	0.571429	0.0413423
DomesticusFrance_1	CastaneusTaiwan	13	0.120879	0.694047
DomesticusFrance_1	CastaneusTaiwan	14	0.428571	0.143971
DomesticusFrance_1	CastaneusTaiwan	15	0.118182	0.729285
DomesticusFrance_1	CastaneusTaiwan	16	-0.418182	0.229113
DomesticusFrance_1	CastaneusTaiwan	17	0.672727	0.0330412
DomesticusFrance_1	CastaneusTaiwan	18	0.50303	0.138334
DomesticusFrance_1	CastaneusTaiwan	19	0.285714	0.534509
DomesticusFrance_1	CastaneusTaiwan	X	-0.318885	0.197128
DomesticusFrance_2	CastaneusTaiwan	1	0.183459	0.438795
DomesticusFrance_2	CastaneusTaiwan	2	0.17193	0.481548
DomesticusFrance_2	CastaneusTaiwan	3	0	1
DomesticusFrance_2	CastaneusTaiwan	4	0.217647	0.418087
DomesticusFrance_2	CastaneusTaiwan	5	0.432353	0.094421
DomesticusFrance_2	CastaneusTaiwan	6	0	1
DomesticusFrance_2	CastaneusTaiwan	7	0.1	0.722897
DomesticusFrance_2	CastaneusTaiwan	8	0.126374	0.680785
DomesticusFrance_2	CastaneusTaiwan	9	0.56044	0.0463459
DomesticusFrance_2	CastaneusTaiwan	10	0.428571	0.126274
DomesticusFrance_2	CastaneusTaiwan	11	0.346154	0.246625
DomesticusFrance_2	CastaneusTaiwan	12	0.71978	0.00553612
DomesticusFrance_2	CastaneusTaiwan	13	0.516484	0.070749
DomesticusFrance_2	CastaneusTaiwan	14	0.159341	0.603088
DomesticusFrance_2	CastaneusTaiwan	15	-0.181818	0.592615
DomesticusFrance_2	CastaneusTaiwan	16	0.684848	0.0288828
DomesticusFrance_2	CastaneusTaiwan	17	0.454545	0.186905
DomesticusFrance_2	CastaneusTaiwan	18	0.442424	0.200423
DomesticusFrance_2	CastaneusTaiwan	19	0.535714	0.215217
DomesticusFrance_2	CastaneusTaiwan	X	0.341589	0.165335
DomesticusGermany	CastaneusTaiwan	1	0.237594	0.313131
DomesticusGermany	CastaneusTaiwan	2	0.298246	0.21489
DomesticusGermany	CastaneusTaiwan	3	0.0176471	0.94828
DomesticusGermany	CastaneusTaiwan	4	0.0235294	0.931074
DomesticusGermany	CastaneusTaiwan	5	0.205882	0.444285
DomesticusGermany	CastaneusTaiwan	6	-0.460714	0.0839334
DomesticusGermany	CastaneusTaiwan	7	0.00357143	0.989921
DomesticusGermany	CastaneusTaiwan	8	0.10989	0.72081
DomesticusGermany	CastaneusTaiwan	9	0.0274725	0.929012
DomesticusGermany	CastaneusTaiwan	10	0.213187	0.464303
DomesticusGermany	CastaneusTaiwan	11	0.0989011	0.747868
DomesticusGermany	CastaneusTaiwan	12	0.604396	0.0286727
DomesticusGermany	CastaneusTaiwan	13	0.181319	0.553295
DomesticusGermany	CastaneusTaiwan	14	0.0769231	0.802763
DomesticusGermany	CastaneusTaiwan	15	0.572727	0.0655431
DomesticusGermany	CastaneusTaiwan	16	-0.0787879	0.828717
DomesticusGermany	CastaneusTaiwan	17	0.406061	0.244282
DomesticusGermany	CastaneusTaiwan	18	-0.139394	0.700932
DomesticusGermany	CastaneusTaiwan	19	0.321429	0.482072
DomesticusGermany	CastaneusTaiwan	X	0.213622	0.394688
DomesticusIran	CastaneusTaiwan	1	0.22406	0.342286
DomesticusIran	CastaneusTaiwan	2	0.136842	0.576417
DomesticusIran	CastaneusTaiwan	3	0.447059	0.0825369
DomesticusIran	CastaneusTaiwan	4	0.344118	0.191856
DomesticusIran	CastaneusTaiwan	5	0.564706	0.0226632
DomesticusIran	CastaneusTaiwan	6	0.360714	0.186554
DomesticusIran	CastaneusTaiwan	7	-0.0892857	0.751673
DomesticusIran	CastaneusTaiwan	8	0.0659341	0.830542
DomesticusIran	CastaneusTaiwan	9	0.395604	0.180889
DomesticusIran	CastaneusTaiwan	10	0.287912	0.318193
DomesticusIran	CastaneusTaiwan	11	0.148352	0.628609
DomesticusIran	CastaneusTaiwan	12	0.901099	2.61386e-05
DomesticusIran	CastaneusTaiwan	13	0.021978	0.943186
DomesticusIran	CastaneusTaiwan	14	0.236264	0.437084
DomesticusIran	CastaneusTaiwan	15	-0.0545455	0.873447
DomesticusIran	CastaneusTaiwan	16	0.260606	0.467089
DomesticusIran	CastaneusTaiwan	17	0.381818	0.276255
DomesticusIran	CastaneusTaiwan	18	0.236364	0.510885
DomesticusIran	CastaneusTaiwan	19	0.321429	0.482072
DomesticusIran	CastaneusTaiwan	X	0.417957	0.0843526
MusculusAfghanistan	CastaneusTaiwan	1	0.451128	0.0458833
MusculusAfghanistan	CastaneusTaiwan	2	0.424561	0.0700152
MusculusAfghanistan	CastaneusTaiwan	3	0.676471	0.00400825
MusculusAfghanistan	CastaneusTaiwan	4	0.255882	0.33879
MusculusAfghanistan	CastaneusTaiwan	5	-0.05	0.8541
MusculusAfghanistan	CastaneusTaiwan	6	0.596429	0.0189319
MusculusAfghanistan	CastaneusTaiwan	7	0.2	0.474814
MusculusAfghanistan	CastaneusTaiwan	8	-0.17033	0.577975
MusculusAfghanistan	CastaneusTaiwan	9	0.538462	0.0576344
MusculusAfghanistan	CastaneusTaiwan	10	0.0901099	0.759339
MusculusAfghanistan	CastaneusTaiwan	11	0.10989	0.72081
MusculusAfghanistan	CastaneusTaiwan	12	0.516484	0.070749
MusculusAfghanistan	CastaneusTaiwan	13	0.373626	0.208554
MusculusAfghanistan	CastaneusTaiwan	14	0.368132	0.215857
MusculusAfghanistan	CastaneusTaiwan	15	-0.136364	0.689309
MusculusAfghanistan	CastaneusTaiwan	16	0.00606061	0.986743
MusculusAfghanistan	CastaneusTaiwan	17	0.248485	0.488776
MusculusAfghanistan	CastaneusTaiwan	18	0.430303	0.214492
MusculusAfghanistan	CastaneusTaiwan	19	0.857143	0.0136973
MusculusAfghanistan	CastaneusTaiwan	X	0.145511	0.564541
MusculusCzech	CastaneusTaiwan	1	0.365414	0.113122
MusculusCzech	CastaneusTaiwan	2	0.512281	0.0249308
MusculusCzech	CastaneusTaiwan	3	-0.102941	0.70441
MusculusCzech	CastaneusTaiwan	4	0.435294	0.0919524
MusculusCzech	CastaneusTaiwan	5	0.320588	0.226045
MusculusCzech	CastaneusTaiwan	6	-0.4	0.139595
MusculusCzech	CastaneusTaiwan	7	0.15	0.59363
MusculusCzech	CastaneusTaiwan	8	0.021978	0.943186
MusculusCzech	CastaneusTaiwan	9	0.543956	0.0546465
MusculusCzech	CastaneusTaiwan	10	-0.116484	0.691691
MusculusCzech	CastaneusTaiwan	11	0.0274725	0.929012
MusculusCzech	CastaneusTaiwan	12	0.412088	0.161751
MusculusCzech	CastaneusTaiwan	13	0.346154	0.246625
MusculusCzech	CastaneusTaiwan	14	0.67033	0.0121662
MusculusCzech	CastaneusTaiwan	15	-0.1	0.769875
MusculusCzech	CastaneusTaiwan	16	0.624242	0.0537178
MusculusCzech	CastaneusTaiwan	17	0.224242	0.533401
MusculusCzech	CastaneusTaiwan	18	0.454545	0.186905
MusculusCzech	CastaneusTaiwan	19	-0.571429	0.180202
MusculusCzech	CastaneusTaiwan	X	-0.0278638	0.912608
MusculusKazakhstan	CastaneusTaiwan	1	0.548872	0.0122022
MusculusKazakhstan	CastaneusTaiwan	2	0.324561	0.175186
MusculusKazakhstan	CastaneusTaiwan	3	-0.0441176	0.871122
MusculusKazakhstan	CastaneusTaiwan	4	0.25	0.350391
MusculusKazakhstan	CastaneusTaiwan	5	0.382353	0.143859
MusculusKazakhstan	CastaneusTaiwan	6	0.0178571	0.949635
MusculusKazakhstan	CastaneusTaiwan	7	0.321429	0.242719
MusculusKazakhstan	CastaneusTaiwan	8	-0.406593	0.167978
MusculusKazakhstan	CastaneusTaiwan	9	0.346154	0.246625
MusculusKazakhstan	CastaneusTaiwan	10	-0.195604	0.50275
MusculusKazakhstan	CastaneusTaiwan	11	-0.0934066	0.7615
MusculusKazakhstan	CastaneusTaiwan	12	0.648352	0.0165367
MusculusKazakhstan	CastaneusTaiwan	13	0.291209	0.334386
MusculusKazakhstan	CastaneusTaiwan	14	0.401099	0.174357
MusculusKazakhstan	CastaneusTaiwan	15	0.536364	0.0889534
MusculusKazakhstan	CastaneusTaiwan	16	0.309091	0.384841
MusculusKazakhstan	CastaneusTaiwan	17	0.224242	0.533401
MusculusKazakhstan	CastaneusTaiwan	18	0.369697	0.29305
MusculusKazakhstan	CastaneusTaiwan	19	0.0714286	0.879048
MusculusKazakhstan	CastaneusTaiwan	X	0.283798	0.253756
DomesticusGermany	DomesticusFrance_1	1	0.293233	0.209571
DomesticusGermany	DomesticusFrance_1	2	0.175439	0.472508
DomesticusGermany	DomesticusFrance_1	3	0.497059	0.0501336
DomesticusGermany	DomesticusFrance_1	4	0.214706	0.424559
DomesticusGermany	DomesticusFrance_1	5	0.35	0.183869
DomesticusGermany	DomesticusFrance_1	6	0.271429	0.327789
DomesticusGermany	DomesticusFrance_1	7	-0.0642857	0.819948
DomesticusGermany	DomesticusFrance_1	8	-0.0769231	0.802763
DomesticusGermany	DomesticusFrance_1	9	0.252747	0.404774
DomesticusGermany	DomesticusFrance_1	10	0.340659	0.233316
DomesticusGermany	DomesticusFrance_1	11	0.32967	0.271335
DomesticusGermany	DomesticusFrance_1	12	0.741758	0.00370131
DomesticusGermany	DomesticusFrance_1	13	0.730769	0.00454773
DomesticusGermany	DomesticusFrance_1	14	0.0274725	0.929012
DomesticusGermany	DomesticusFrance_1	15	0.581818	0.0604199
DomesticusGermany	DomesticusFrance_1	16	-0.406061	0.244282
DomesticusGermany	DomesticusFrance_1	17	0.175758	0.627188
DomesticusGermany	DomesticusFrance_1	18	-0.0181818	0.96024
DomesticusGermany	DomesticusFrance_1	19	0.75	0.0521814
DomesticusGermany	DomesticusFrance_1	X	0.283798	0.253756
DomesticusIran	DomesticusFrance_1	1	0.33985	0.142637
DomesticusIran	DomesticusFrance_1	2	0.608772	0.00567163
DomesticusIran	DomesticusFrance_1	3	0.611765	0.0117884
DomesticusIran	DomesticusFrance_1	4	0.114706	0.672291
DomesticusIran	DomesticusFrance_1	5	0.758824	0.00065403
DomesticusIran	DomesticusFrance_1	6	0.514286	0.0498392
DomesticusIran	DomesticusFrance_1	7	-0.346429	0.205896
DomesticusIran	DomesticusFrance_1	8	0.428571	0.143971
DomesticusIran	DomesticusFrance_1	9	0.637363	0.0191181
DomesticusIran	DomesticusFrance_1	10	-0.112088	0.702833
DomesticusIran	DomesticusFrance_1	11	0.417582	0.155675
DomesticusIran	DomesticusFrance_1	12	0.543956	0.0546465
DomesticusIran	DomesticusFrance_1	13	0.714286	0.00608831
DomesticusIran	DomesticusFrance_1	14	0.230769	0.448127
DomesticusIran	DomesticusFrance_1	15	0.5	0.117307
DomesticusIran	DomesticusFrance_1	16	-0.175758	0.627188
DomesticusIran	DomesticusFrance_1	17	0.345455	0.328227
DomesticusIran	DomesticusFrance_1	18	0.321212	0.365468
DomesticusIran	DomesticusFrance_1	19	0.821429	0.0234488
DomesticusIran	DomesticusFrance_1	X	-0.0154799	0.951388
MusculusAfghanistan	DomesticusFrance_1	1	0.41203	0.0710472
MusculusAfghanistan	DomesticusFrance_1	2	0.180702	0.459109
MusculusAfghanistan	DomesticusFrance_1	3	0.197059	0.464464
MusculusAfghanistan	DomesticusFrance_1	4	0.361765	0.168559
MusculusAfghanistan	DomesticusFrance_1	5	0.0794118	0.770025
MusculusAfghanistan	DomesticusFrance_1	6	-0.0464286	0.869492
MusculusAfghanistan	DomesticusFrance_1	7	0.271429	0.327789
MusculusAfghanistan	DomesticusFrance_1	8	0.0769231	0.802763
MusculusAfghanistan	DomesticusFrance_1	9	0.0879121	0.775195
MusculusAfghanistan	DomesticusFrance_1	10	-0.0637363	0.828626
MusculusAfghanistan	DomesticusFrance_1	11	0.153846	0.615799
MusculusAfghanistan	DomesticusFrance_1	12	0.395604	0.180889
MusculusAfghanistan	DomesticusFrance_1	13	0.362637	0.223316
MusculusAfghanistan	DomesticusFrance_1	14	0.263736	0.383937
MusculusAfghanistan	DomesticusFrance_1	15	0.472727	0.141999
MusculusAfghanistan	DomesticusFrance_1	16	0.406061	0.244282
MusculusAfghanistan	DomesticusFrance_1	17	0.284848	0.425038
MusculusAfghanistan	DomesticusFrance_1	18	0.733333	0.0158006
MusculusAfghanistan	DomesticusFrance_1	19	0.607143	0.148231
MusculusAfghanistan	DomesticusFrance_1	X	0.28999	0.243092
MusculusCzech	DomesticusFrance_1	1	0.00300752	0.98996
MusculusCzech	DomesticusFrance_1	2	0.368421	0.120645
MusculusCzech	DomesticusFrance_1	3	0.367647	0.161232
MusculusCzech	DomesticusFrance_1	4	0.394118	0.130913
MusculusCzech	DomesticusFrance_1	5	0.520588	0.0386909
MusculusCzech	DomesticusFrance_1	6	0.239286	0.390379
MusculusCzech	DomesticusFrance_1	7	-0.389286	0.151512
MusculusCzech	DomesticusFrance_1	8	-0.401099	0.174357
MusculusCzech	DomesticusFrance_1	9	-0.153846	0.615799
MusculusCzech	DomesticusFrance_1	10	0.169231	0.563017
MusculusCzech	DomesticusFrance_1	11	-0.379121	0.201406
MusculusCzech	DomesticusFrance_1	12	0.686813	0.0095095
MusculusCzech	DomesticusFrance_1	13	0.0989011	0.747868
MusculusCzech	DomesticusFrance_1	14	0.153846	0.615799
MusculusCzech	DomesticusFrance_1	15	0.590909	0.0555756
MusculusCzech	DomesticusFrance_1	16	-0.284848	0.425038
MusculusCzech	DomesticusFrance_1	17	0.551515	0.0984012
MusculusCzech	DomesticusFrance_1	18	0.6	0.066688
MusculusCzech	DomesticusFrance_1	19	0.428571	0.337368
MusculusCzech	DomesticusFrance_1	X	0.0959752	0.704812
MusculusKazakhstan	DomesticusFrance_1	1	0.0406015	0.865047
MusculusKazakhstan	DomesticusFrance_1	2	0.205263	0.399223
MusculusKazakhstan	DomesticusFrance_1	3	0.317647	0.230573
MusculusKazakhstan	DomesticusFrance_1	4	0.0823529	0.761733
MusculusKazakhstan	DomesticusFrance_1	5	0.482353	0.058459
MusculusKazakhstan	DomesticusFrance_1	6	0.617857	0.0141039
MusculusKazakhstan	DomesticusFrance_1	7	0.428571	0.11096
MusculusKazakhstan	DomesticusFrance_1	8	-0.318681	0.288583
MusculusKazakhstan	DomesticusFrance_1	9	-0.39011	0.187574
MusculusKazakhstan	DomesticusFrance_1	10	-0.0417582	0.887287
MusculusKazakhstan	DomesticusFrance_1	11	0.0659341	0.830542
MusculusKazakhstan	DomesticusFrance_1	12	0.285714	0.344
MusculusKazakhstan	DomesticusFrance_1	13	0.516484	0.070749
MusculusKazakhstan	DomesticusFrance_1	14	-0.043956	0.886619
MusculusKazakhstan	DomesticusFrance_1	15	0.445455	0.169733
MusculusKazakhstan	DomesticusFrance_1	16	-0.260606	0.467089
MusculusKazakhstan	DomesticusFrance_1	17	0.430303	0.214492
MusculusKazakhstan	DomesticusFrance_1	18	0.430303	0.214492
MusculusKazakhstan	DomesticusFrance_1	19	0.25	0.588724
MusculusKazakhstan	DomesticusFrance_1	X	0.366357	0.134837
DomesticusFrance_1	DomesticusFrance_2	1	0.536842	0.0146633
DomesticusFrance_1	DomesticusFrance_2	2	0.391228	0.0976531
DomesticusFrance_1	DomesticusFrance_2	3	-0.408824	0.115888
DomesticusFrance_1	DomesticusFrance_2	4	0.2	0.457688
DomesticusFrance_1	DomesticusFrance_2	5	0.291176	0.273887
DomesticusFrance_1	DomesticusFrance_2	6	0.278571	0.314709
DomesticusFrance_1	DomesticusFrance_2	7	-0.0785714	0.780755
DomesticusFrance_1	DomesticusFrance_2	8	-0.0714286	0.816628
DomesticusFrance_1	DomesticusFrance_2	9	0.263736	0.383937
DomesticusFrance_1	DomesticusFrance_2	10	-0.147253	0.615419
DomesticusFrance_1	DomesticusFrance_2	11	0.324176	0.279882
DomesticusFrance_1	DomesticusFrance_2	12	0.489011	0.0899131
DomesticusFrance_1	DomesticusFrance_2	13	0.43956	0.13286
DomesticusFrance_1	DomesticusFrance_2	14	0.351648	0.2387
DomesticusFrance_1	DomesticusFrance_2	15	0.454545	0.160145
DomesticusFrance_1	DomesticusFrance_2	16	-0.381818	0.276255
DomesticusFrance_1	DomesticusFrance_2	17	0.406061	0.244282
DomesticusFrance_1	DomesticusFrance_2	18	0.660606	0.0375884
DomesticusFrance_1	DomesticusFrance_2	19	0.464286	0.293934
DomesticusFrance_1	DomesticusFrance_2	X	0.393189	0.106485
DomesticusGermany	DomesticusFrance_2	1	0.443609	0.0500892
DomesticusGermany	DomesticusFrance_2	2	0.273684	0.256883
DomesticusGermany	DomesticusFrance_2	3	-0.117647	0.664341
DomesticusGermany	DomesticusFrance_2	4	0.364706	0.164868
DomesticusGermany	DomesticusFrance_2	5	0.282353	0.28935
DomesticusGermany	DomesticusFrance_2	6	0.5	0.0576988
DomesticusGermany	DomesticusFrance_2	7	-0.285714	0.301936
DomesticusGermany	DomesticusFrance_2	8	0.285714	0.344
DomesticusGermany	DomesticusFrance_2	9	0.010989	0.971578
DomesticusGermany	DomesticusFrance_2	10	0.107692	0.714031
DomesticusGermany	DomesticusFrance_2	11	0.274725	0.363675
DomesticusGermany	DomesticusFrance_2	12	0.703297	0.00731857
DomesticusGermany	DomesticusFrance_2	13	0.175824	0.56558
DomesticusGermany	DomesticusFrance_2	14	-0.010989	0.971578
DomesticusGermany	DomesticusFrance_2	15	0.118182	0.729285
DomesticusGermany	DomesticusFrance_2	16	0.127273	0.726057
DomesticusGermany	DomesticusFrance_2	17	0.733333	0.0158006
DomesticusGermany	DomesticusFrance_2	18	-0.115152	0.75142
DomesticusGermany	DomesticusFrance_2	19	0.25	0.588724
DomesticusGermany	DomesticusFrance_2	X	0.213622	0.394688
DomesticusIran	DomesticusFrance_2	1	0.221053	0.348974
DomesticusIran	DomesticusFrance_2	2	0.435088	0.0626393
DomesticusIran	DomesticusFrance_2	3	-0.217647	0.418087
DomesticusIran	DomesticusFrance_2	4	0.535294	0.0326159
DomesticusIran	DomesticusFrance_2	5	0.302941	0.254067
DomesticusIran	DomesticusFrance_2	6	0.0571429	0.8397
DomesticusIran	DomesticusFrance_2	7	-0.135714	0.62962
DomesticusIran	DomesticusFrance_2	8	0.576923	0.0389926
DomesticusIran	DomesticusFrance_2	9	0.71978	0.00553612
DomesticusIran	DomesticusFrance_2	10	0.393407	0.164032
DomesticusIran	DomesticusFrance_2	11	0.653846	0.0153485
DomesticusIran	DomesticusFrance_2	12	0.510989	0.0743289
DomesticusIran	DomesticusFrance_2	13	0.373626	0.208554
DomesticusIran	DomesticusFrance_2	14	-0.181319	0.553295
DomesticusIran	DomesticusFrance_2	15	0.0727273	0.831716
DomesticusIran	DomesticusFrance_2	16	0.418182	0.229113
DomesticusIran	DomesticusFrance_2	17	0.866667	0.00117354
DomesticusIran	DomesticusFrance_2	18	-0.030303	0.933773
DomesticusIran	DomesticusFrance_2	19	0.142857	0.759945
DomesticusIran	DomesticusFrance_2	X	0.434469	0.071597
MusculusAfghanistan	DomesticusFrance_2	1	0.374436	0.103841
MusculusAfghanistan	DomesticusFrance_2	2	0.391228	0.0976531
MusculusAfghanistan	DomesticusFrance_2	3	-0.0647059	0.811821
MusculusAfghanistan	DomesticusFrance_2	4	0.661765	0.00523375
MusculusAfghanistan	DomesticusFrance_2	5	0.152941	0.571745
MusculusAfghanistan	DomesticusFrance_2	6	0.0821429	0.771029
MusculusAfghanistan	DomesticusFrance_2	7	-0.25	0.368846
MusculusAfghanistan	DomesticusFrance_2	8	-0.126374	0.680785
MusculusAfghanistan	DomesticusFrance_2	9	0.181319	0.553295
MusculusAfghanistan	DomesticusFrance_2	10	0.0725275	0.805376
MusculusAfghanistan	DomesticusFrance_2	11	0.774725	0.00187136
MusculusAfghanistan	DomesticusFrance_2	12	0.291209	0.334386
MusculusAfghanistan	DomesticusFrance_2	13	0.527473	0.0639549
MusculusAfghanistan	DomesticusFrance_2	14	0.543956	0.0546465
MusculusAfghanistan	DomesticusFrance_2	15	0.663636	0.0259841
MusculusAfghanistan	DomesticusFrance_2	16	0.0909091	0.802772
MusculusAfghanistan	DomesticusFrance_2	17	0.333333	0.346594
MusculusAfghanistan	DomesticusFrance_2	18	0.236364	0.510885
MusculusAfghanistan	DomesticusFrance_2	19	0.607143	0.148231
MusculusAfghanistan	DomesticusFrance_2	X	0.399381	0.1006
MusculusCzech	DomesticusFrance_2	1	0.263158	0.262287
MusculusCzech	DomesticusFrance_2	2	0.226316	0.3515
MusculusCzech	DomesticusFrance_2	3	-0.282353	0.28935
MusculusCzech	DomesticusFrance_2	4	0.364706	0.164868
MusculusCzech	DomesticusFrance_2	5	0.273529	0.305323
MusculusCzech	DomesticusFrance_2	6	0.0392857	0.889446
MusculusCzech	DomesticusFrance_2	7	0.346429	0.205896
MusculusCzech	DomesticusFrance_2	8	0.285714	0.344
MusculusCzech	DomesticusFrance_2	9	0.137363	0.654517
MusculusCzech	DomesticusFrance_2	10	0.323077	0.259874
MusculusCzech	DomesticusFrance_2	11	0.208791	0.493622
MusculusCzech	DomesticusFrance_2	12	0.269231	0.373733
MusculusCzech	DomesticusFrance_2	13	0.434066	0.138342
MusculusCzech	DomesticusFrance_2	14	0.153846	0.615799
MusculusCzech	DomesticusFrance_2	15	0.309091	0.355028
MusculusCzech	DomesticusFrance_2	16	0.866667	0.00117354
MusculusCzech	DomesticusFrance_2	17	0.0666667	0.854813
MusculusCzech	DomesticusFrance_2	18	0.418182	0.229113
MusculusCzech	DomesticusFrance_2	19	-0.392857	0.383317
MusculusCzech	DomesticusFrance_2	X	0.265222	0.287484
MusculusKazakhstan	DomesticusFrance_2	1	-0.0827068	0.728851
MusculusKazakhstan	DomesticusFrance_2	2	0.203509	0.403352
MusculusKazakhstan	DomesticusFrance_2	3	-0.588235	0.0165397
MusculusKazakhstan	DomesticusFrance_2	4	0.0147059	0.956892
MusculusKazakhstan	DomesticusFrance_2	5	0.270588	0.310761
MusculusKazakhstan	DomesticusFrance_2	6	-0.0464286	0.869492
MusculusKazakhstan	DomesticusFrance_2	7	0.15	0.59363
MusculusKazakhstan	DomesticusFrance_2	8	0.104396	0.734304
MusculusKazakhstan	DomesticusFrance_2	9	0.450549	0.122332
MusculusKazakhstan	DomesticusFrance_2	10	0.296703	0.302967
MusculusKazakhstan	DomesticusFrance_2	11	0.197802	0.517131
MusculusKazakhstan	DomesticusFrance_2	12	0.571429	0.0413423
MusculusKazakhstan	DomesticusFrance_2	13	0.351648	0.2387
MusculusKazakhstan	DomesticusFrance_2	14	0.148352	0.628609
MusculusKazakhstan	DomesticusFrance_2	15	0.109091	0.749509
MusculusKazakhstan	DomesticusFrance_2	16	0.551515	0.0984012
MusculusKazakhstan	DomesticusFrance_2	17	-0.10303	0.776998
MusculusKazakhstan	DomesticusFrance_2	18	0.90303	0.000343612
MusculusKazakhstan	DomesticusFrance_2	19	0.75	0.0521814
MusculusKazakhstan	DomesticusFrance_2	X	0.661507	0.00279146
DomesticusIran	DomesticusGermany	1	0.378947	0.0994129
DomesticusIran	DomesticusGermany	2	0.219298	0.367028
DomesticusIran	DomesticusGermany	3	0.5	0.0485803
DomesticusIran	DomesticusGermany	4	0.241176	0.368207
DomesticusIran	DomesticusGermany	5	0.288235	0.278984
DomesticusIran	DomesticusGermany	6	0.35	0.200945
DomesticusIran	DomesticusGermany	7	0.160714	0.567197
DomesticusIran	DomesticusGermany	8	0.0384615	0.900724
DomesticusIran	DomesticusGermany	9	0.324176	0.279882
DomesticusIran	DomesticusGermany	10	0.362637	0.202565
DomesticusIran	DomesticusGermany	11	0.554945	0.0490045
DomesticusIran	DomesticusGermany	12	0.494505	0.0858235
DomesticusIran	DomesticusGermany	13	0.510989	0.0743289
DomesticusIran	DomesticusGermany	14	0.857143	0.000180934
DomesticusIran	DomesticusGermany	15	0.318182	0.340298
DomesticusIran	DomesticusGermany	16	-0.0424242	0.907364
DomesticusIran	DomesticusGermany	17	0.660606	0.0375884
DomesticusIran	DomesticusGermany	18	0.806061	0.00486206
DomesticusIran	DomesticusGermany	19	0.892857	0.00680719
DomesticusIran	DomesticusGermany	X	0.215686	0.390027
MusculusAfghanistan	DomesticusGermany	1	0.108271	0.649567
MusculusAfghanistan	DomesticusGermany	2	0.610526	0.00549733
MusculusAfghanistan	DomesticusGermany	3	0.267647	0.316254
MusculusAfghanistan	DomesticusGermany	4	0.541176	0.0304002
MusculusAfghanistan	DomesticusGermany	5	0.341176	0.195933
MusculusAfghanistan	DomesticusGermany	6	-0.00714286	0.979844
MusculusAfghanistan	DomesticusGermany	7	-0.0357143	0.899447
MusculusAfghanistan	DomesticusGermany	8	0.472527	0.102981
MusculusAfghanistan	DomesticusGermany	9	0.368132	0.215857
MusculusAfghanistan	DomesticusGermany	10	0.0989011	0.736585
MusculusAfghanistan	DomesticusGermany	11	0.0659341	0.830542
MusculusAfghanistan	DomesticusGermany	12	0.346154	0.246625
MusculusAfghanistan	DomesticusGermany	13	0.0769231	0.802763
MusculusAfghanistan	DomesticusGermany	14	0.527473	0.0639549
MusculusAfghanistan	DomesticusGermany	15	0.0454545	0.894427
MusculusAfghanistan	DomesticusGermany	16	0.2	0.579584
MusculusAfghanistan	DomesticusGermany	17	0.187879	0.603218
MusculusAfghanistan	DomesticusGermany	18	0.369697	0.29305
MusculusAfghanistan	DomesticusGermany	19	0.607143	0.148231
MusculusAfghanistan	DomesticusGermany	X	0.240454	0.33649
MusculusCzech	DomesticusGermany	1	0.0601504	0.801113
MusculusCzech	DomesticusGermany	2	0.147368	0.547136
MusculusCzech	DomesticusGermany	3	0.15	0.579249
MusculusCzech	DomesticusGermany	4	0.494118	0.0517234
MusculusCzech	DomesticusGermany	5	0.538235	0.0314932
MusculusCzech	DomesticusGermany	6	0.425	0.114295
MusculusCzech	DomesticusGermany	7	0.157143	0.575953
MusculusCzech	DomesticusGermany	8	0.164835	0.590479
MusculusCzech	DomesticusGermany	9	-0.247253	0.415405
MusculusCzech	DomesticusGermany	10	0.0505495	0.863742
MusculusCzech	DomesticusGermany	11	0.324176	0.279882
MusculusCzech	DomesticusGermany	12	0.532967	0.0607365
MusculusCzech	DomesticusGermany	13	0.153846	0.615799
MusculusCzech	DomesticusGermany	14	0.192308	0.529068
MusculusCzech	DomesticusGermany	15	0.218182	0.519248
MusculusCzech	DomesticusGermany	16	0.321212	0.365468
MusculusCzech	DomesticusGermany	17	0.0181818	0.96024
MusculusCzech	DomesticusGermany	18	0.0909091	0.802772
MusculusCzech	DomesticusGermany	19	0.464286	0.293934
MusculusCzech	DomesticusGermany	X	0.110423	0.662698
MusculusKazakhstan	DomesticusGermany	1	0.359398	0.119633
MusculusKazakhstan	DomesticusGermany	2	-0.235088	0.332632
MusculusKazakhstan	DomesticusGermany	3	0.108824	0.688288
MusculusKazakhstan	DomesticusGermany	4	0.0941176	0.728814
MusculusKazakhstan	DomesticusGermany	5	0.276471	0.299942
MusculusKazakhstan	DomesticusGermany	6	0.0678571	0.810109
MusculusKazakhstan	DomesticusGermany	7	0.0571429	0.8397
MusculusKazakhstan	DomesticusGermany	8	0.445055	0.127524
MusculusKazakhstan	DomesticusGermany	9	0.0274725	0.929012
MusculusKazakhstan	DomesticusGermany	10	0.213187	0.464303
MusculusKazakhstan	DomesticusGermany	11	0.0274725	0.929012
MusculusKazakhstan	DomesticusGermany	12	0.478022	0.0984901
MusculusKazakhstan	DomesticusGermany	13	0.461538	0.112376
MusculusKazakhstan	DomesticusGermany	14	0.302198	0.315608
MusculusKazakhstan	DomesticusGermany	15	0.436364	0.179665
MusculusKazakhstan	DomesticusGermany	16	0.0181818	0.96024
MusculusKazakhstan	DomesticusGermany	17	-0.369697	0.29305
MusculusKazakhstan	DomesticusGermany	18	-0.0424242	0.907364
MusculusKazakhstan	DomesticusGermany	19	0.25	0.588724
MusculusKazakhstan	DomesticusGermany	X	0.545924	0.0190927
MusculusAfghanistan	DomesticusIran	1	0.0902256	0.705213
MusculusAfghanistan	DomesticusIran	2	0.447368	0.0547893
MusculusAfghanistan	DomesticusIran	3	0.35	0.183869
MusculusAfghanistan	DomesticusIran	4	0.391176	0.134071
MusculusAfghanistan	DomesticusIran	5	-0.244118	0.362213
MusculusAfghanistan	DomesticusIran	6	0.414286	0.124715
MusculusAfghanistan	DomesticusIran	7	0	1
MusculusAfghanistan	DomesticusIran	8	-0.302198	0.315608
MusculusAfghanistan	DomesticusIran	9	0.285714	0.344
MusculusAfghanistan	DomesticusIran	10	-0.0021978	0.994051
MusculusAfghanistan	DomesticusIran	11	0.335165	0.262943
MusculusAfghanistan	DomesticusIran	12	0.521978	0.0672917
MusculusAfghanistan	DomesticusIran	13	0.0604396	0.844502
MusculusAfghanistan	DomesticusIran	14	0.357143	0.23093
MusculusAfghanistan	DomesticusIran	15	0.5	0.117307
[truncated: 105 more rows]
